# Supplementary material for: Integrated physiological, metabolomic, and proteome analysis of Alpinia officinarum Hance essential oil inhibits the growth of Fusarium oxysporum of Panax notoginseng
Source: Front Microbiol. 2022 Nov 16;13:1031474. doi: 10.3389/fmicb.2022.1031474 (PMC9724623; doi:10.3389/fmicb.2022.1031474)
Supplement: Supplementary file 2 [file Table_2.XLSX]

## Sheet: Sheet1
Index	Sub Class	Formula	Compounds	物质	Class I	物质一级分类	Class II	物质二级分类	CAS	Level	CK-1	CK-2	CK-3	LG-1	LG-2	LG-3	HG-1	HG-2	HG-3
MWSmce694	1	C3H6N2	β-Aminopropionitrile	β-氨基丙腈	Others	其它类	Others	其它	151-18-8	3	6016.9	19015	13026	8622	16968	7469.5	6695.1	5351.1	2709.1
pmf0096	6	C2H2O4	Oxalic acid	草酸	Organic acids	有机酸	Organic acids	有机酸	144-62-7	3	64648	30424	89845	108910	129640	143880	48124	68414	79790
MWS4285	6	C3H6O3	L-Lactic Acid	L-乳酸	Organic acids	有机酸	Organic acids	有机酸	79-33-4	3	6112.9	6663.1	14118	9120.8	17594	21751	4062.3	3140.2	6303.4
Zmyn000268	6	C3H6O3	2,3-Dihydroxypropanal	2,3-二羟基丙醛; 甘油醛	Others	其它类	Saccharides and Alcohols	糖及醇类	56-82-6	3	28151	19455	45095	65874	91434	58623	18964	18905	14072
pme1841	7	C5H14N2	Cadaverine	尸胺	Alkaloids	生物碱	Alkaloids	生物碱	462-94-2	3	852680	1147300	956310	3509200	2484600	2574900	4167100	4899600	6931600
pme3033	3	C4H9NO2	N,N-Dimethylglycine	N,N-二甲基甘氨酸	Amino acids and derivatives	氨基酸及其衍生物	Amino acids and derivatives	氨基酸及其衍生物	1118-68-9	3	3962000	1440500	1633600	3683800	2925700	2753800	983030	1627500	1517200
pme3011	3	C4H9NO2	γ-Aminobutyric acid*	γ-氨基丁酸*	Organic acids	有机酸	Organic acids	有机酸	56-12-2	2	6752300	1514000	2150900	5543300	4553300	3599400	539920	777000	992160
mws0267	8	C3H6O4	DL-Glyceric Acid	DL-甘油酸	Organic acids	有机酸	Organic acids	有机酸	473-81-4	3	9	9	21101	36870	16942	33207	22258	36868	9
HJAP104	5	C7H6O	Benzaldehyde	苯甲醛	Phenolic acids	酚酸类	Phenolic acids	酚酸类	100-52-7	3	331220	9	9	1114400	1488000	709360	1709200	2294400	238200
Zmyn002321	4	C7H8O	4-Methylphenol	4-甲基苯酚	Phenolic acids	酚酸类	Phenolic acids	酚酸类	106-44-5	3	9829.7	18736	5908.7	11271	11841	7727.8	11467	31445	23550
MWSmce700	7	C6H8N2	2-Ethylpyrazine	2-乙基吡嗪	Others	其它类	Others	其它	13925-00-3	3	162990	9	9	229070	241740	223420	1066500	761580	254570
mws0255	7	C4H5N3O	Cytosine	胞嘧啶	Nucleotides and derivatives	核苷酸及其衍生物	Nucleotides and derivatives	核苷酸及其衍生物	71-30-7	1	142450	54354	106410	221380	122860	52130	240420	297690	400340
pme2122	5	C5H9N3	Histamine	组胺	Alkaloids	生物碱	Alkaloids	生物碱	51-45-6	3	393000	1770500	780870	1921300	1557300	1623200	1788400	1837800	2319400
pme3193	3	C4H7NO3	N-Acetyl-L-glycine	N-乙酰-L-甘氨酸	Amino acids and derivatives	氨基酸及其衍生物	Amino acids and derivatives	氨基酸及其衍生物	543-24-8	3	86562	91139	69232	101360	72865	110180	52998	20601	22428
pme0066	3	C3H7N3O2	Guanidinoacetate	乙酸胍	Alkaloids	生物碱	Alkaloids	生物碱	352-97-6	3	113100	39071	34982	87629	50185	84985	18998	14464	21959
pme0120	7	C5H11NO2	5-Aminovaleric acid	5-氨基戊酸	Organic acids	有机酸	Organic acids	有机酸	660-88-8	3	2611100	799340	942710	2147600	1309200	2017600	3164100	3993000	3852400
mws0470	6	C4H6O4	Methylmalonic acid*	甲基丙二酸*	Organic acids	有机酸	Organic acids	有机酸	516-05-2	1	1989000	953220	1402700	2423300	2502300	2237500	1318200	1189400	1069100
pmb0069	5	C7H7NO	Benzamide	苯甲酰胺	Phenolic acids	酚酸类	Phenolic acids	酚酸类	55-21-0	3	553420	698140	504390	1262800	677860	887310	850300	1430400	1698800
mws0491	5	C8H11N	Phenethylamine	2-苯乙胺	Alkaloids	生物碱	Alkaloids	生物碱	64-04-0	3	1736400	1971200	1783900	3919300	2265500	2843300	2547200	4708900	5363400
ML10179289	5	C8H10O	2-Phenylethanol	2-苯乙醇	Phenolic acids	酚酸类	Phenolic acids	酚酸类	60-12-8	3	1422200	1779500	1556000	3371200	1948600	2413500	2136600	4026100	4313500
MWS1944	6	C7H8O2	Orcinol	5-甲基间苯二酚	Phenolic acids	酚酸类	Phenolic acids	酚酸类	504-15-4	3	10822	9	9	12309	14709	22251	10049	9	9
mws0982	5	C6H11N3	1-Methylhistamine	1-甲基组胺	Alkaloids	生物碱	Alkaloids	生物碱	501-75-7	3	388710	338070	301240	366490	1213400	1636300	1203300	1467700	820050
MWSmce118	3	C5H6N2O2	Imidazole-4-Acetic Acid*	咪唑-4-乙酸*	Organic acids	有机酸	Organic acids	有机酸	645-65-8	3	2335900	2733000	2099000	3424900	3189100	2040100	1115600	927080	1063200
mws0251	1	C5H6N2O2	Thymine	胸腺嘧啶	Nucleotides and derivatives	核苷酸及其衍生物	Nucleotides and derivatives	核苷酸及其衍生物	65-71-4	3	165750	134770	195670	166690	92971	124880	37266	35931	34122
MWSmce448	3	C5H6N2O2	Imidazol-1-yl-acetic acid*	咪唑-1-乙酸*	Organic acids	有机酸	Organic acids	有机酸	22884-10-2	3	2688100	2323500	1770300	2975100	2706500	2013700	1214700	802740	885080
mws0263	7	C5H7NO3	5-Oxo-L-Proline	5-氧代-L-脯氨酸	Amino acids and derivatives	氨基酸及其衍生物	Amino acids and derivatives	氨基酸及其衍生物	98-79-3	3	52773	19296	13715	40162	23455	49435	59534	67459	83261
mws0473	1	C5H8O4	2-Methylsuccinic acid*	2-甲基丁二酸*	Organic acids	有机酸	Organic acids	有机酸	498-21-5	3	4819100	4065700	2677300	2283300	3249500	3225200	902590	928270	1067400
Lmbn001288	1	C5H8O4	2-Hydroxy-2-methyl-3-oxobutanoic acid*	2-羟基-2-甲基-3-氧代丁酸*	Organic acids	有机酸	Organic acids	有机酸	71698-08-3	3	559790	466730	296010	277050	364140	387330	107030	112860	130750
Lmbn001364	1	C5H8O4	4-Hydroxy-2-Oxopentanoic Acid*	4-羟基-2-氧代戊酸*	Organic acids	有机酸	Organic acids	有机酸	3318-73-8	3	531470	458010	315750	260010	375910	395100	104020	116150	119740
Lmgn000160	4	C4H8N2O3	3-Ureidopropionic Acid	3-脲基丙酸	Organic acids	有机酸	Organic acids	有机酸	462-88-4	3	104420	34799	20752	69275	47939	47536	135000	168820	201470
mws0001	5	C4H8N2O3	L-Asparagine	L-天冬酰胺	Amino acids and derivatives	氨基酸及其衍生物	Amino acids and derivatives	氨基酸及其衍生物	70-47-3	3	452250	101730	142600	312070	459180	467850	470140	688990	684960
pmc0682	5	C8H8N2	4-Aminoindole	4-氨基吲哚	Alkaloids	生物碱	Plumerane	吲哚类生物碱	5192-23-4	3	576330	273690	318110	922230	1130500	667900	1259900	2090100	279930
mws0972	4	C6H12O3	6-Hydroxyhexanoic acid	6-羟基己酸	Organic acids	有机酸	Organic acids	有机酸	1191-25-9	3	53093	107730	53494	92728	65097	65052	116440	199140	243180
pme2527	1	C5H12N2O2	L-Ornithine	L-鸟氨酸	Amino acids and derivatives	氨基酸及其衍生物	Amino acids and derivatives	氨基酸及其衍生物	70-26-8	3	2116700	1768700	2862200	1775800	1838200	2158900	1121200	1000100	1238400
Lmbn000198	7	C4H6O5	3-Dehydro-L-Threonic Acid	3-脱氢-L-苏糖酸	Others	其它类	Saccharides and Alcohols	糖及醇类	-	1	14802000	7264600	7604900	12912000	13126000	16274000	17171000	23442000	19572000
mws0275	5	C4H6O5	L-Malic acid	L-苹果酸	Organic acids	有机酸	Organic acids	有机酸	97-67-6	1	3531200	1601000	1901700	3972700	3356000	3815900	4061700	6294500	4299300
MWSmce701	8	C9H10O	4-Ethylbenzaldehyde	4-乙基苯甲醛	Others	其它类	Others	其它	4748-78-1	3	9	9	9	44212	59952	60412	41144	71266	37530
mws5028	2	C7H5NO2	2-Benzoxazolinone	2-苯并唑啉酮	Others	其它类	Others	其它	59-49-4	3	96992	106930	63776	9	9	9	9	9	55403
pme0033	8	C5H4N4O	Hypoxanthine	次黄嘌呤	Nucleotides and derivatives	核苷酸及其衍生物	Nucleotides and derivatives	核苷酸及其衍生物	68-94-0	3	1289100	377170	1330500	2634100	1708800	1857700	645360	1430500	2450800
mws1336	4	C7H7NO2	4-Aminobenzoic acid	对氨基苯甲酸	Phenolic acids	酚酸类	Phenolic acids	酚酸类	150-13-0	3	98821	94450	89071	89559	50843	119510	132290	236650	259050
pme1002	8	C8H11NO	L-Tyramine	L-酪胺	Amino acids and derivatives	氨基酸及其衍生物	Amino acids and derivatives	氨基酸及其衍生物	51-67-2	3	142310	222720	112190	482640	293480	330930	298180	234860	383530
MWSmce580	1	C7H6O3	2,5-Dihydroxybenzaldehyde*	2,5-二羟基苯甲醛*	Phenolic acids	酚酸类	Phenolic acids	酚酸类	1194-98-5	3	20835	66558	36375	33528	36523	37846	37290	9	9
mws0749	2	C7H6O3	4-Hydroxybenzoic acid	对羟基苯甲酸	Phenolic acids	酚酸类	Phenolic acids	酚酸类	99-96-7	2	2792100	2526400	1515300	1029900	898390	1414100	857400	1275700	1645200
pme2828	6	C6H5NO3	4-Nitrophenol	4-硝基苯酚	Phenolic acids	酚酸类	Phenolic acids	酚酸类	100-02-7	3	46576000	26083000	35246000	83751000	86999000	85231000	27656000	30302000	21321000
mws0704	4	C2H8NO4P	O-Phosphorylethanolamine	磷酸乙醇胺	Alkaloids	生物碱	Alkaloids	生物碱	1071-23-4	3	11308	12441	8064	9986.8	9730.1	9168	42144	84602	68494
pmb0764	10	C6H9NOS	4-Methyl-5-thiazoleethanol	4-甲基-5-噻唑乙醇	Others	其它类	Others	其它	137-00-8	1	1485000	1953300	3552700	1134500	872710	1387900	1024800	1656400	1994000
Hmsp000364	1	C7H13NO2	L-Cyclopentylglycine	环戊基甘氨酸	Amino acids and derivatives	氨基酸及其衍生物	Amino acids and derivatives	氨基酸及其衍生物	2521-84-8	2	31527000	50997000	26315000	19318000	25483000	29022000	13272000	15091000	12983000
MA10074217	3	C9H7NO	4-Hydroxyquinoline	4-羟基喹啉	Alkaloids	生物碱	Quinoline alkaloids	喹啉类生物碱	611-36-9	2	19768	13620	36952	47145	54596	43501	9	9	9
mws0567	7	C5H11N3O2	4-Guanidinobutyric acid	4-胍基丁酸	Organic acids	有机酸	Organic acids	有机酸	463-00-3	3	1537300	1167600	1817500	2231100	1822600	2123800	1962600	4299100	9655100
mws1050	7	C5H9NO4	O-Acetylserine	O-乙酰丝氨酸	Amino acids and derivatives	氨基酸及其衍生物	Amino acids and derivatives	氨基酸及其衍生物	5147-00-2	3	4468800	1841300	3313000	6342000	4145200	4872300	6308900	10725000	12486000
MWSmce572	8	C9H9NO	(E)-Cinnamamide	肉桂酰胺	Others	其它类	Others	其它	22031-64-7	3	21078	13131	14934	40211	54766	79746	51100	76558	13080
MWSmce653	5	C9H10O2	2'-Hydroxy-4'-Methylacetophenone	2'-羟基-4'-甲基苯乙酮	Phenolic acids	酚酸类	Phenolic acids	酚酸类	6921-64-8	3	28637	11400	5726.7	21597	31220	26992	21888	37419	50251
MWSmce467	1	C9H10O2	4-Allylcatechol	4-烯丙基儿茶酚	Phenolic acids	酚酸类	Phenolic acids	酚酸类	1126-61-0	2	874280	922930	934350	770310	901530	822780	818990	9	9
mws0182	3	C8H8O3	p-Hydroxyphenyl acetic acid	对羟基苯乙酸	Phenolic acids	酚酸类	Phenolic acids	酚酸类	156-38-7	3	126070	49969	65361	95791	71437	87571	33003	31413	55946
Zmyn002323	4	C8H8O3	2-Hydroxyphenylacetic acid	2-羟基苯乙酸	Organic acids	有机酸	Organic acids	有机酸	614-75-5	3	16617	9	5095.8	6876.8	11204	9401.4	27986	75240	29611
mws0145	9	C8H8O3	O-Anisic acid (2-Methoxybenzoic acid)	邻茴香酸(2-甲氧基苯甲酸)	Phenolic acids	酚酸类	Phenolic acids	酚酸类	529-75-9	3	16640	31303	22947	13367	17863	16535	23742	34554	38493
mws0943	2	C7H8N2O2	1,4-Dihydro-1-Methyl-4-oxo-3-pyridinecarboxamide	1,4-二氢-1-甲基-4-氧代-3-吡啶甲酰胺	Alkaloids	生物碱	Pyridine alkaloids	吡啶类生物碱	769-49-3	3	1185900	3084000	3464500	1923900	1697600	1319600	2540200	209740	334020
mws0213	2	C5H12O5	Ribitol	阿东糖醇	Others	其它类	Saccharides and Alcohols	糖及醇类	488-81-3	3	1315100	3548000	4685700	2563600	1529800	1095400	2612800	474540	269920
pme0513	2	C5H12O5	Xylitol	木糖醇	Others	其它类	Saccharides and Alcohols	糖及醇类	87-99-0	3	1410500	4149100	4438300	1897200	1250700	1057900	2603300	468480	581610
mws0438	2	C5H12O5	L-Arabitol	L-阿拉伯糖醇	Others	其它类	Saccharides and Alcohols	糖及醇类	7643-75-6	3	1308400	3055200	3903300	2411500	1424500	1171900	2102900	678760	401380
mws0183	2	C7H6O4	3,4-Dihydroxybenzoic acid (Protocatechuic acid)*	3,4-二羟基苯甲酸; 原儿茶酸*	Phenolic acids	酚酸类	Phenolic acids	酚酸类	99-50-3	3	152280	532410	9	80951	70531	58278	91048	9	9
mws0639	2	C7H6O4	2,3-Dihydroxybenzoic Acid*	2,3-二羟基苯甲酸*	Phenolic acids	酚酸类	Phenolic acids	酚酸类	303-38-8	3	165800	578700	9	79080	90033	67653	64339	9	9
Jmwp002208	2	C8H10O3	3,4-dihydroxy phenylethanol	3,4-二羟基苯乙醇	Phenolic acids	酚酸类	Phenolic acids	酚酸类	-	3	53119	61585	19868	29828	25064	20978	27108	18178	17603
mws0005	8	C10H12N2	Tryptamine	色胺	Alkaloids	生物碱	Plumerane	吲哚类生物碱	61-54-1	3	352610	370960	377600	1035700	745520	752050	901400	620970	1017700
mws1346	1	C6H11NO4	DL-2-Aminoadipic acid	DL-2-氨基己二酸	Alkaloids	生物碱	Alkaloids	生物碱	542-32-5	2	65599000	140800000	54440000	28590000	45294000	53169000	4933500	4896800	5512900
pme3382	3	C6H11NO4	N-Acetyl-L-threonine	N-乙酰-L-苏氨酸	Amino acids and derivatives	氨基酸及其衍生物	Amino acids and derivatives	氨基酸及其衍生物	17093-74-2	3	360850	222890	367580	437860	265160	596020	114730	109030	170040
MWS3035	2	C6H11NO4	N-Methyl-L-Glutamate	N-甲基-L-谷氨酸	Amino acids and derivatives	氨基酸及其衍生物	Amino acids and derivatives	氨基酸及其衍生物	35989-16-3	3	607260	1346000	607040	261650	376400	453000	50121	58038	57533
pme2996	1	C9H6O3	4-Hydroxycoumarin*	4-羟基香豆素*	Lignans and Coumarins	木脂素和香豆素	Coumarins	香豆素	1076-38-6	3	79052	60741	47577	9	52175	96659	9	50509	9
Hmqn002118	6	C9H6O3	7-Hydroxycoumarin*	7-羟基香豆素*	Lignans and Coumarins	木脂素和香豆素	Lignans	木脂素	93-35-6	3	20570	9	13432	43210	88652	66580	15529	23147	9746
pme2914	8	C6H10O5	3-Hydroxy-3-methylpentane-1,5-dioic acid	3-羟基-3-甲基谷氨酸	Amino acids and derivatives	氨基酸及其衍生物	Amino acids and derivatives	氨基酸及其衍生物	503-49-1	2	1538100	9	9	1324500	1579000	2597200	632740	890490	1806200
mws1478	2	C10H14N2	Nicotine	烟碱	Alkaloids	生物碱	Pyridine alkaloids	吡啶类生物碱	54-11-5	3	355620	74201000	99804	100270	145970	85444	93942	9	75068
Lmbp000123	7	C6H13NO2S	L-Homomethionine	L-高甲硫氨酸	Amino acids and derivatives	氨基酸及其衍生物	Amino acids and derivatives	氨基酸及其衍生物	25148-30-5	3	310650	169310	182260	282890	223170	320220	376440	411680	597870
pmb0142	2	C9H8O3	Caffeic aldehyde	咖啡醛	Phenolic acids	酚酸类	Phenolic acids	酚酸类	141632-15-7	3	464930	244440	146670	180070	194460	168570	154580	118980	129110
MWSmce528	1	C9H10O3	2,3-Dimethoxybenzaldehyde	2,3-二甲氧基苯甲醛	Phenolic acids	酚酸类	Phenolic acids	酚酸类	86-51-1	3	31322	62750	58309	37988	45763	26189	53933	9	9
mws0346	4	C9H10O3	3-(3-Hydroxyphenyl)-propionic acid	3-(3-羟基苯基)丙酸	Phenolic acids	酚酸类	Phenolic acids	酚酸类	621-54-5	3	28322	40945	19821	21994	29349	19990	160880	107690	90935
MWS1830	6	C9H10O3	Ethylsalicylate	水杨酸乙酯	Phenolic acids	酚酸类	Phenolic acids	酚酸类	118-61-6	3	72871	36611	26517	72389	128020	97139	44865	9	42628
pme3381	4	C9H10O3	3-Hydroxyphenylacetic Acid Methyl Ester	3-羟基苯基乙酸甲酯	Phenolic acids	酚酸类	Phenolic acids	酚酸类	42058-59-3	3	34023	35872	9955.9	27084	36691	42577	177110	127190	80778
Cmdn000784	1	C5H4N4O3	Uric acid	尿酸	Nucleotides and derivatives	核苷酸及其衍生物	Nucleotides and derivatives	核苷酸及其衍生物	69-93-2	3	124690	30403	92235	82626	72106	75119	34113	33817	26657
pme2598	8	C8H8O4	3,4-Dihydroxybenzeneacetic acid	3,4-二羟基苯乙酸	Phenolic acids	酚酸类	Phenolic acids	酚酸类	102-32-9	3	76638	9	9	121450	151320	120970	141300	141180	102890
MWSslk066	2	C8H8O4	3-Hydroxy-4-methoxybenzoic acid	3-羟基-4-甲氧基苯甲酸	Phenolic acids	酚酸类	Phenolic acids	酚酸类	645-08-9	3	103720	177810	25478	20497	12691	53667	20739	20574	90969
MWSslk149	5	C8H8O4	5-Methoxysalicylic acid	5-甲氧基水杨酸	Phenolic acids	酚酸类	Phenolic acids	酚酸类	2612-02-4	3	303820	29407	9	769270	979560	570410	1200400	1459600	142780
pme1292	8	C8H8O4	Homogentisic acid	高龙胆酸	Phenolic acids	酚酸类	Phenolic acids	酚酸类	451-13-8	3	75721	9	9	109550	132020	145930	132490	128440	86887
MWS3136	7	C8H8O4	4-Methoxysalicylic Acid	4-甲氧基水杨酸	Phenolic acids	酚酸类	Phenolic acids	酚酸类	2237-36-7	3	23586	9	9	9	22475	27355	28104	56734	22091
mws0028	2	C8H8O4	Vanillic acid	香草酸	Phenolic acids	酚酸类	Phenolic acids	酚酸类	121-34-6	3	248950	312990	74755	39815	43045	145290	38049	54315	154890
pme1383	1	C8H11NO3	Pyridoxine	吡哆醇	Others	其它类	Vitamin	维生素	65-23-6	1	12581000	4212000	2406500	5091600	5620600	6587600	2285300	2389300	1864000
mws0024	2	C7H6O5	Gallic acid	没食子酸	Phenolic acids	酚酸类	Phenolic acids	酚酸类	149-91-7	3	80746	819720	119730	48845	41747	67733	82830	89104	104910
pme0124	3	C7H12N2O3	L-Glycyl-L-proline	L-甘氨酰-L-脯氨酸	Amino acids and derivatives	氨基酸及其衍生物	Amino acids and derivatives	氨基酸及其衍生物	704-15-4	3	256260	174630	140510	234320	249020	198330	99195	140320	91046
pme3009	6	C6H6O6	Trans-Citridic acid	反式乌头酸	Organic acids	有机酸	Organic acids	有机酸	4023-65-8	3	233440	149560	175320	446920	396210	405220	134950	142430	111050
pme1651	3	C10H9NO2	Indole 3-acetic acid (IAA)	吲哚-3-乙酸	Alkaloids	生物碱	Plumerane	吲哚类生物碱	87-51-4	3	2853400	2963900	6273700	4813800	6511800	3369500	1286100	446400	2685800
Lmgn000242	6	C6H10O6	4,5,6-Trihydroxy-2-oxohexanoic acid	4,5,6-三羟基-2-氧己酸	Organic acids	有机酸	Organic acids	有机酸	56742-44-0	3	18070	21382	6147.2	25740	23879	21831	6446	16009	12462
pme3255	5	C11H14O2	Methyleugenol	甲基丁香酚	Phenolic acids	酚酸类	Phenolic acids	酚酸类	93-15-2	2	25418	9	9	27703	51465	42004	38014	54445	67359
mws2212	2	C9H8O4	Caffeic acid	咖啡酸	Phenolic acids	酚酸类	Phenolic acids	酚酸类	331-39-5	3	9	2125900	9	55832	78343	77374	9	9	9
MWS3047	9	C5H12N2O3S	L-Methionine Sulfoximine	L-蛋氨酸亚砜亚胺	Amino acids and derivatives	氨基酸及其衍生物	Amino acids and derivatives	氨基酸及其衍生物	15985-39-4	3	11361	19726	18552	17165	8671.2	9964.4	19477	24806	31902
pme2596	1	C8H9NO4	4-Pyridoxic acid	4-吡哆酸	Others	其它类	Vitamin	维生素	82-82-6	3	280770	672100	304800	66132	86997	579020	29643	38765	153240
Lmrj001341	3	C8H12N2O3	Cyclo(Ser-Pro)	环(丝氨酸-脯氨酸)	Amino acids and derivatives	氨基酸及其衍生物	Amino acids and derivatives	氨基酸及其衍生物	-	3	378530	334430	411280	670890	439640	465550	140510	35411	123840
Zmgn000447	7	C3H7O7P	3-Phospho-D-glyceric acid	3-磷酸-D-甘油酸	Others	其它类	Saccharides and Alcohols	糖及醇类	820-11-1	2	10242000	4268300	8055600	11784000	11238000	10956000	8307100	33335000	40089000
pme0137	1	C7H12N2O4	N-Acetyl-L-Glutamine	N-乙酰-L-谷氨酰胺	Amino acids and derivatives	氨基酸及其衍生物	Amino acids and derivatives	氨基酸及其衍生物	2490-97-3	3	1273800	1386400	1822400	1538000	1033300	1823500	676240	434760	532550
pme0122	4	C8H16N2O3	N6-Acetyl-L-lysine	N6-乙酰-L-赖氨酸	Amino acids and derivatives	氨基酸及其衍生物	Amino acids and derivatives	氨基酸及其衍生物	692-04-6	1	6144000	2223300	3316800	4631900	3905800	5419800	5502000	18143000	18059000
MWSslk080	5	C10H20O3	10-Hydroxydecanoic acid	10-羟基癸酸	Lipids	脂质	Free fatty acids	游离脂肪酸	1679-53-4	2	27948	14758	19044	69013	94282	53048	89332	171420	98566
Zmzp000145	4	C9H20N2O2	Trimethyllysine	三甲基赖氨酸	Amino acids and derivatives	氨基酸及其衍生物	Amino acids and derivatives	氨基酸及其衍生物	23284-33-5	2	4849700	630760	1899800	2957900	1556600	2554500	5951500	4556500	6294600
mws0193	7	C7H15N3O3	L-Homocitrulline	L-高瓜氨酸	Amino acids and derivatives	氨基酸及其衍生物	Amino acids and derivatives	氨基酸及其衍生物	1190-49-4	3	716010	275460	429860	658920	560680	628810	828930	1994400	1890200
MWSmce658	6	C10H8O4	Noreugenin; 5,7-Dihydroxy-2-Methylchromone	去甲丁香色原酮; 5,7-二羟基-2-甲基色酮	Phenolic acids	酚酸类	Phenolic acids	酚酸类	1013-69-0	3	14888	21447	7882.9	27138	12475	26588	4875	9493.1	10712
Cmpp003619	6	C10H8O4	6,7-Dihydroxy-4-methylcoumarin	6,7-二羟基-4-甲基香豆素	Lignans and Coumarins	木脂素和香豆素	Coumarins	香豆素	529-84-0	3	49945	9	9	40826	71889	25748	9	9	9
mws2208	1	C10H10O4	Ferulic Acid*	阿魏酸*	Phenolic acids	酚酸类	Phenolic acids	酚酸类	1135-24-6	3	185370	273860	103640	108340	125070	233400	9	9	9
MWSmce632	8	C10H10O4	Vanillin acetate	香兰素乙酸酯	Phenolic acids	酚酸类	Phenolic acids	酚酸类	881-68-5	3	9	9	9	93861	134010	96626	55677	90646	62112
mws0612	8	C10H12O4	3,4-Dimethoxyphenyl acetic acid	3,4-二甲氧基苯乙酸	Phenolic acids	酚酸类	Phenolic acids	酚酸类	93-40-3	3	34104	9	9	51303	127020	87425	62074	93235	63746
Lmcn002982	6	C9H10O5	Methyl 3-O-Methyl Gallate	没食子酸甲酯-3-甲醚	Phenolic acids	酚酸类	Phenolic acids	酚酸类	3934-86-9	3	18577	64518	32679	50363	75816	85553	10357	22191	12305
pme1261	5	C9H19NO4	D-Panthenol	D-泛酰醇	Others	其它类	Saccharides and Alcohols	糖及醇类	81-13-0	3	28050	17680	21799	52069	28573	101820	146610	23931	39419
mws0617	6	C8H14O2S2	Lipoic acid	硫辛酸	Organic acids	有机酸	Organic acids	有机酸	62-46-4	3	5239.9	3863.3	5145.2	7379.9	8111.5	6920.2	4145.4	3167.8	3397
MWSmce644	5	C11H12O4	4-Acetoxy-3-Ethoxybenzaldehyde	4-乙酰氧基-3-乙氧基苯甲醛	Others	其它类	Others	其它	72207-94-4	3	71575	9	9	61584	128080	84967	50096	124240	122240
pme3443	10	C11H12O4	Sinapinaldehyde	芥子醛	Phenolic acids	酚酸类	Phenolic acids	酚酸类	4206-58-0	3	22417	90110	40366	29966	15588	25217	62805	60678	24213
MWSslk064	3	C10H10O5	Dimetghyl 4-Hydroxyisophthalate	二甲基 4-羟基异邻苯二甲酸酯	Phenolic acids	酚酸类	Phenolic acids	酚酸类	5985-24-0	3	44768	42086	9	41373	30617	23285	45093	9	9
Hmcp003783	3	C13H10N2O	1-Acetyl-β-carboline	1-乙酰基-β-咔啉	Alkaloids	生物碱	Plumerane	吲哚类生物碱	-	1	4924900	7649600	6689000	6449000	7729600	7291300	2446200	3166300	3253500
Lmhp002764	1	C11H18N2O2	Cyclo(Pro-Leu)	环(脯氨酸-亮氨酸)	Amino acids and derivatives	氨基酸及其衍生物	Amino acids and derivatives	氨基酸及其衍生物	5654-86-4	2	490580	726460	533830	601160	577810	489600	213470	188150	207410
mws5045	4	C12H24O3	12-Hydroxydodecanoic acid	12-羟基十二酸	Lipids	脂质	Free fatty acids	游离脂肪酸	505-95-3	1	16450	14752	14834	19572	14641	19191	25916	69983	79287
pme1228	7	C11H12N2O3	5-Hydroxy-L-tryptophan	5-羟基-L-色氨酸	Amino acids and derivatives	氨基酸及其衍生物	Amino acids and derivatives	氨基酸及其衍生物	56-69-9	3	79669	9	9	52246	66697	72589	99730	187700	124400
mws4174	1	C8H15NO6	N-Acetyl-D-mannosamine	N-乙酰-D-甘露糖胺	Others	其它类	Saccharides and Alcohols	糖及醇类	7772-94-3	3	85768	121010	347780	119380	81956	222150	89431	63749	28811
pmb2643	9	C14H26O2	Myristoleic acid	肉豆蔻油酸	Lipids	脂质	Free fatty acids	游离脂肪酸	544-64-9	1	80052	176390	108230	80989	52557	67797	103900	327720	250630
Lmhp001430	3	C10H14N2O4	Cyclo(Pro-Glu)	环(脯氨酸-谷氨酸)	Amino acids and derivatives	氨基酸及其衍生物	Amino acids and derivatives	氨基酸及其衍生物	-	1	2949000	1750600	1803600	3163800	2277100	2640200	1342800	1043300	1130100
Lmhp001461	6	C11H20N2O3	L-Prolyl-L-Leucine	L-脯氨酰-L-亮氨酸	Amino acids and derivatives	氨基酸及其衍生物	Amino acids and derivatives	氨基酸及其衍生物	52899-07-7	1	2187800	1428900	1805300	3114300	2877500	2496900	1182000	964010	1193300
MWS1113	2	C11H21NO4	Isobutyryl carnitine	异丁酰肉碱	Alkaloids	生物碱	Alkaloids	生物碱	25518-49-4	1	4211100	3049100	3268600	2431500	1892300	2036000	2219200	970810	1043400
Lmhp001670	4	C11H22N2O3	L-Valyl-L-Leucine	L-缬氨酰-L-亮氨酸	Amino acids and derivatives	氨基酸及其衍生物	Amino acids and derivatives	氨基酸及其衍生物	3989-97-7	1	1726600	1852500	1720500	1846700	2078500	1567600	1927300	4462300	5080400
mws4176	7	C12H16N2O3	L-Alanyl-L-Phenylalanine	L-丙氨酰-L-苯丙氨酸	Amino acids and derivatives	氨基酸及其衍生物	Amino acids and derivatives	氨基酸及其衍生物	3061-90-3	1	1865400	1636400	1610300	2101500	2426800	2159400	2332100	7092100	7536600
mws0221	4	C6H12N2O4S2	L-Cystine	L-胱氨酸	Amino acids and derivatives	氨基酸及其衍生物	Amino acids and derivatives	氨基酸及其衍生物	56-89-3	3	325190	75317	137840	162790	109300	187050	232160	456990	307910
MWS2910	8	C10H15N3O4	5-Methyl-2'-Deoxycytidine	5-甲基-2'-脱氧胞苷	Nucleotides and derivatives	核苷酸及其衍生物	Nucleotides and derivatives	核苷酸及其衍生物	838-07-3	3	371320	156140	118030	512730	547330	464590	339590	290810	339580
pme0264	1	C10H14N2O5	Thymidine	胸苷	Nucleotides and derivatives	核苷酸及其衍生物	Nucleotides and derivatives	核苷酸及其衍生物	50-89-5	1	217280	141510	207530	172530	82958	137770	49121	77488	100190
pme3732	7	C9H13N3O5	Cytidine	胞苷	Nucleotides and derivatives	核苷酸及其衍生物	Nucleotides and derivatives	核苷酸及其衍生物	65-46-3	2	589640	181710	229000	648840	559670	318990	674060	1205300	1427500
MWSmce295	4	C9H12N2O6	1-beta-D-Arabinofuranosyluracil	1-β-D-阿糖呋喃脲嘧啶	Nucleotides and derivatives	核苷酸及其衍生物	Nucleotides and derivatives	核苷酸及其衍生物	3083-77-0	3	9	37345	9	9	9	9	50803	63001	101890
mws0248	7	C9H12N2O6	Uridine	尿嘧啶核苷	Nucleotides and derivatives	核苷酸及其衍生物	Nucleotides and derivatives	核苷酸及其衍生物	58-96-8	1	668860	364440	616150	937460	775660	723960	752180	1335100	1716400
pme2266	8	C10H16N2O3S	Biotin	D-生物素	Others	其它类	Vitamin	维生素	58-85-5	3	500430	414650	637250	595660	10287000	8644100	8509900	7630700	924150
Lmhp002031	4	C12H24N2O3	L-Leucyl-L-Leucine	L-亮氨酰-L-亮氨酸	Amino acids and derivatives	氨基酸及其衍生物	Amino acids and derivatives	氨基酸及其衍生物	3303-31-9	2	788370	805870	786130	831380	795250	679840	783780	2597500	2927500
pmb2591	3	C13H14N2O3	N-Acetyl-L-Tryptophan	N-乙酰-L-色氨酸	Amino acids and derivatives	氨基酸及其衍生物	Amino acids and derivatives	氨基酸及其衍生物	1218-34-4	1	1357800	774330	1192900	1901800	1222100	1559200	599620	474240	888760
mws0124	3	C13H14N2O3	N-(3-Indolylacetyl)-L-alanine	N-(3-吲哚乙酰基)-L-丙氨酸	Amino acids and derivatives	氨基酸及其衍生物	Amino acids and derivatives	氨基酸及其衍生物	57105-39-2	2	391710	175760	360760	422410	275900	297570	126290	95323	204590
Zmdp001647	4	C10H18N2O5	γ-Glutamyl-L-valine	γ-谷氨酰胺缬氨酸	Amino acids and derivatives	氨基酸及其衍生物	Amino acids and derivatives	氨基酸及其衍生物	-	2	5524300	724680	1558300	2697500	1488400	2198100	3597100	4977500	6410800
mws0655	3	C8H10NO6P	Pyridoxal-5'-phosphate	吡哆醛-5'-磷酸	Others	其它类	Vitamin	维生素	54-47-7	3	259730	322250	406450	329370	453950	267130	313630	9	9
pme1306	6	C8H12NO6P	Pyridoxine-5'-phosphate	吡哆醇-5'-磷酸	Others	其它类	Vitamin	维生素	447-05-2	3	144420	42712	124470	131050	156950	166070	63379	68018	61825
pme2776	3	C10H12N4O4	2'-Deoxyinosine	2-脱氧肌苷	Nucleotides and derivatives	核苷酸及其衍生物	Nucleotides and derivatives	核苷酸及其衍生物	890-38-0	3	416090	9	147490	305110	173570	284410	74469	118250	164380
MWStz058	10	C14H12N2O3	7-Hydroxy-β-carboline-1-propionic acid	7-羟基-β-咔啉-1-丙酸	Alkaloids	生物碱	Plumerane	吲哚类生物碱	215934-15-9	3	209990	70207	47001	24629	9	41134	9	87367	89806
mws0120	4	C8H20NO6P	Choline Alfoscerate	甘磷酸胆碱 GPC	Lipids	脂质	PC	磷脂酰胆碱	28319-77-9	3	344610	1281900	1545100	427960	301240	247210	9519100	5047900	9809100
pme1187	3	C10H14N2O6	5-Methyluridine	5-甲基尿苷	Nucleotides and derivatives	核苷酸及其衍生物	Nucleotides and derivatives	核苷酸及其衍生物	1463-10-1	2	48028	34512	41993	59153	61701	55919	28544	22129	16660
Zmyn000110	4	C6H14NO8P	D-Glucosamine 1-phosphate	D-氨基葡萄糖-1-磷酸	Others	其它类	Saccharides and Alcohols	糖及醇类	2152-75-2	3	26057	12002	11181	20312	23670	27793	19068	109340	108420
mws1090	3	C6H13O9P	Glucose-1-phosphate*	葡萄糖-1-磷酸*	Others	其它类	Saccharides and Alcohols	糖及醇类	59-56-3	1	8336800	4201800	4995300	8327400	6976600	5873200	3119900	2947500	2485900
pme3313	3	C6H13O9P	D-Fructose 6-phosphate*	D-果糖-6-磷酸*	Others	其它类	Saccharides and Alcohols	糖及醇类	643-13-0	1	3835900	1871000	2494900	3682600	3143300	2980400	1646600	1478400	1280700
mws0866	3	C6H13O9P	D-Glucose 6-phosphate*	D-葡萄糖-6-磷酸*	Others	其它类	Saccharides and Alcohols	糖及醇类	56-73-5	1	7835700	4425500	4834500	7429000	6471900	5763200	3070500	2769500	2635600
mws0715	4	C13H16N2O4	Phenylacetyl-L-glutamine	N-苯乙酰基-L-谷氨酰胺	Amino acids and derivatives	氨基酸及其衍生物	Amino acids and derivatives	氨基酸及其衍生物	28047-15-6	3	32388	9	9	13255	18255	22266	106260	126260	78431
Lmtn004049	3	C15H20O4	Abscisic acid	脱落酸	Organic acids	有机酸	Organic acids	有机酸	21293-29-8	3	10081	46221	11580	22638	28366	23863	11787	9397.3	8213.5
Zmjp000966	7	C10H13N5O4	Vidarabine	阿糖腺苷	Others	其它类	Others	其它	5536-17-4	1	7199000	3439500	8226900	11177000	8382800	4908900	9846600	14905000	16604000
pme0230	7	C10H13N5O4	Adenosine	腺苷	Nucleotides and derivatives	核苷酸及其衍生物	Nucleotides and derivatives	核苷酸及其衍生物	58-61-7	1	7712500	3497500	8363500	11062000	8680400	4860200	10564000	15103000	17024000
MWS20177	1	C15H8O5	5-hydroxy-anthraquinone-2-carboxylic acid	5-羟基-2-羧基蒽醌	Quinones	醌类	Anthraquinone	蒽醌	-	3	17374	11308	18849	12427	13838	16348	12389	9	9
pme2890	6	C8H16N2O4S2	L-Homocystine	L-高胱氨酸	Amino acids and derivatives	氨基酸及其衍生物	Amino acids and derivatives	氨基酸及其衍生物	626-72-2	3	70765	45135	80027	100840	120880	74402	56664	38344	22989
mws1060	7	C10H12N4O5	9-(Arabinosyl)hypoxanthine	9-(阿拉伯糖基)次黄嘌呤	Nucleotides and derivatives	核苷酸及其衍生物	Nucleotides and derivatives	核苷酸及其衍生物	7013-16-3	1	15443000	6945900	16213000	22129000	16543000	16222000	22592000	34468000	31786000
mws0383	5	C17H32O2	10-Heptadecenoic Acid	10-十七碳烯酸	Lipids	脂质	Free fatty acids	游离脂肪酸	29743-97-3	1	814730	532830	542990	1111500	1006000	1564300	1244200	2241900	1562900
MWS20169	1	C15H10O5	2,5-dihydroxy-1-methoxy-anthraquinone	2,5-二羟基-1-甲氧基蒽醌	Quinones	醌类	Anthraquinone	蒽醌	-	3	18263	12745	6719.5	7793.2	8139.4	13049	5932.7	2941.2	5129.4
mws1175	4	C16H14O4	Pinostrobin	球松素	Flavonoids	黄酮	Flavanones	二氢黄酮	480-37-5	3	11023	16350	16428	20348	17512	14600	19529	166050	115440
Zmsn10461	10	C17H34O2	Pentadecanoic acid，14-methyl-，methyl ester	14-甲基十五烷酸甲酯	Lipids	脂质	Free fatty acids	游离脂肪酸	5129-60-2	3	437450	83908	185880	80044	160710	49606	132640	73402	579810
mws0914	2	C15H12O5	Pinobanksin*	短叶松素*	Flavonoids	黄酮	Flavanonols	二氢黄酮醇	548-82-3	3	34450	545720	28298	22462	15732	20152	22168	59272	17969
pmp001240	4	C15H16O5	3'-Methyl-4'-phthalide	3'-甲基-4'-苯酞	Others	其它类	Others	其它	-	3	9	9	9	9	9	9	112220	785900	92120
pmb1574	4	C18H28O2	9,12-Octadecadien-6-Ynoic Acid	十八碳二烯-6-炔酸	Lipids	脂质	Free fatty acids	游离脂肪酸	61481-29-6	3	305720	492930	370180	208260	293490	402840	420990	2143100	2013000
Zmdp001663	4	C10H18N2O5S	γ-glutamylmethionine	γ-谷氨酰胺甲硫氨酸	Amino acids and derivatives	氨基酸及其衍生物	Amino acids and derivatives	氨基酸及其衍生物	17663-87-5	3	3363700	513850	1117800	1902800	1097000	1843100	2689200	2476800	4577500
mws1038	3	C11H22N2O4S	Pantetheine	泛硫醇	Others	其它类	Others	其它	496-65-1	1	173710	112690	83337	143300	208140	197710	75546	13668	9831.6
pmb0889	9	C18H30O2	Punicic acid (9Z,11E,13Z-octadecatrienoic acid)	石榴酸 (9Z,11E,13Z-十八碳三烯酸)	Lipids	脂质	Free fatty acids	游离脂肪酸	544-72-9	3	2528400	7437100	10709000	3599200	3179500	3359400	6024000	15623000	17346000
mws0396	4	C18H34O2	Elaidic Acid*	反油酸*	Lipids	脂质	Free fatty acids	游离脂肪酸	112-79-8	1	120260	234570	122410	148540	171140	128240	378340	677850	773180
pme3511	3	C10H12N2O8	Orotidine	乳清苷	Others	其它类	Vitamin	维生素	314-50-1	3	61913	115500	148670	135430	73315	129320	64896	39915	42469
Lmyn007883	2	C16H32O4	9,16-Dihydroxypalmitic acid	9,16-二羟基棕榈酸	Lipids	脂质	Free fatty acids	游离脂肪酸	38076-49-2	3	595330	474450	204410	100390	114680	144150	207900	143380	113200
Zmyn004548	4	C18H28O3	12-Oxo-phytodienoic acid	12-氧-植物二烯酸	Lipids	脂质	Free fatty acids	游离脂肪酸	85551-10-6	3	5557.9	7585.5	6561.6	7380.2	5510.8	8252.5	16035	136450	115040
MWSmce689	4	C19H32O2	Methyl linolenate	亚麻酸甲酯	Lipids	脂质	Free fatty acids	游离脂肪酸	301-00-8	1	247370	9	9	9	9	9	158700	5083900	4297600
Zmdn001564	4	C14H18N2O5	γ-Glutamylphenylalanine	γ-谷氨酰胺苯丙氨酸	Amino acids and derivatives	氨基酸及其衍生物	Amino acids and derivatives	氨基酸及其衍生物	7432-24-8	2	7662400	857600	2903900	3824700	2392400	3752400	5919600	11881000	12561000
Zmyn004732	4	C18H30O3	2R-hydroxy-9Z,12Z,15Z-octadecatrienoic acid	2R-羟基-9Z,12Z,15Z-十八碳三烯酸	Lipids	脂质	Free fatty acids	游离脂肪酸	-	3	262980	391190	327670	199300	259620	226820	392400	1904300	2542500
pmb2786	4	C18H30O3	9-Hydroxy-10,12,15-octadecatrienoic acid	9-羟基-10,12,15-十八碳三烯酸	Lipids	脂质	Free fatty acids	游离脂肪酸	89886-42-0	2	130870	9	9	43521	59086	53410	102350	289950	314570
Zmpn003368	4	C18H30O3	13S-Hydroxy-9Z,11E,15Z-octadecatrienoic acid	13S-羟基-9Z,11E,15Z-十八碳三烯酸	Lipids	脂质	Free fatty acids	游离脂肪酸	87984-82-5	2	9	9	9	9	9	9	4351.3	32675	31176
pmb2787	4	C18H30O3	9-Oxo-10E,12Z-octadecadienoic acid	9-过氧-10E,12Z-十八碳二烯酸	Lipids	脂质	Free fatty acids	游离脂肪酸	54232-59-6	3	114440	249930	181200	103220	131450	161880	188470	716460	716330
Zmyn004676	4	C18H30O3	17-Hydroxylinolenic acid	17-羟基亚麻酸	Lipids	脂质	Free fatty acids	游离脂肪酸	-	2	736670	1447200	835290	883350	916480	800570	1352900	6191100	6318700
Lmqp000329	4	C8H14N3O7P	5-Aminoimidazole ribonucleotide	5-氨基咪唑核糖核苷酸	Nucleotides and derivatives	核苷酸及其衍生物	Nucleotides and derivatives	核苷酸及其衍生物	25635-88-5	3	345490	1528800	3797500	343730	329010	183160	20886000	5541200	8665800
pmn001687	7	C13H12O8	Cis-Coutaric acid	顺式-对香豆酰酒石酸	Phenolic acids	酚酸类	Phenolic acids	酚酸类	67920-37-0	3	49569	9	9	76981	47654	44754	122600	117070	123720
Lmbn005369	4	C18H32O3	13(S)-HODE;13(S)-Hydroxyoctadeca-9Z,11E-dienoic acid*	13-羟基十八烷基-9,11-二烯酸*	Lipids	脂质	Free fatty acids	游离脂肪酸	10219-69-9	1	1670100	3609100	2177200	2404200	1917200	1997100	3690200	8754100	8989200
pmb2799	7	C18H32O3	12,13-Epoxy-9-Octadecenoic Acid*	12,13-环氧-9-十八碳烯酸*	Lipids	脂质	Free fatty acids	游离脂肪酸	6799-85-5	1	228000	161820	152470	326100	257650	325730	464660	1360500	1085500
Lmbn005662	4	C18H32O3	9(10)-EpOME;(9R,10S)-(12Z)-9,10-Epoxyoctadecenoic acid*	9,10-环氧十八烯酸*	Lipids	脂质	Free fatty acids	游离脂肪酸	16833-56-0	1	114420	139720	104200	118430	119080	124370	172670	885410	780280
Rfmb091	4	C18H32O3	9S-Hydroxy-10E,12Z-octadecadienoic acid*	9S-羟基-10E,12Z-十八碳二烯酸*	Lipids	脂质	Free fatty acids	游离脂肪酸	15514-85-9	1	1806800	3379000	2190800	2245300	2038600	1853000	3705400	9962100	8119600
mws0058	2	C16H12O6	Diosmetin (5,7,3'-Trihydroxy-4'-methoxyflavone)	香叶木素	Flavonoids	黄酮	Flavanones	二氢黄酮	520-34-3	1	363620	815110	387330	238770	154550	378120	257970	302810	330850
MWS5235	3	C18H36O3	12-Hydroxyoctadecanoic acid	12-羟基硬脂酸	Lipids	脂质	Free fatty acids	游离脂肪酸	106-14-9	3	60937	54209	70414	72458	59382	100510	93218	9	9
Lmqn008288	7	C18H36O3	3-Hydroxyoctadecanoic Acid	3-羟基十八烷酸	Lipids	脂质	Free fatty acids	游离脂肪酸	45261-96-9	2	5178200	5429000	6125700	9395200	11207000	10157000	14144000	34937000	42601000
pme2246	5	C14H6O8	Ellagic acid	鞣花酸	Tannins	鞣质	Tannin	鞣质	476-66-4	3	302420	125840	113840	375930	368490	363620	484710	626340	603720
mws1375	9	C12H21N3O6	Nicotianamine	烟胺	Alkaloids	生物碱	Alkaloids	生物碱	34441-14-0	3	57965	10048	23017	10550	15008	33760	33136	65171	61071
pme1373	7	C9H14N3O7P	2'-Deoxycytidine-5'-monophosphate	2'-脱氧胞苷-5'-单磷酸	Nucleotides and derivatives	核苷酸及其衍生物	Nucleotides and derivatives	核苷酸及其衍生物	1032-65-1	3	17834	26390	16923	38337	23583	16515	30154	44725	55807
Zmyn004449	9	C18H30O4	9-Hydroxy-12-oxo-10(E),15(Z)-octadecadienoic acid	9-羟基-12-氧代-10(E),15(Z)-十八碳二烯酸	Lipids	脂质	Free fatty acids	游离脂肪酸	-	2	27059	77006	27239	27871	25224	25029	35558	124460	101650
pmb2804	4	C18H32O4	13S-Hydroperoxy-9Z,11E-octadecadienoic acid	13-氢过氧化-9,11-十八碳二烯酸	Lipids	脂质	Free fatty acids	游离脂肪酸	33964-75-9	3	259500	579940	358230	395240	301540	325100	527420	2497500	2273900
Lmyn002403	3	C14H18O8	Mandelic acid-β-glucoside	扁桃酸-β-葡萄糖苷	Phenolic acids	酚酸类	Phenolic acids	酚酸类	-	3	18595	28930	26737	44344	43868	42476	9	9	9
Cmzp002057	3	C14H18O8	6-O-Acetylarbutin	6-O-乙酰熊果苷	Phenolic acids	酚酸类	Phenolic acids	酚酸类	10338-88-2	3	512460	421320	582910	565970	478830	581050	312410	253690	207540
mws0945	4	C20H30O3	15-Oxo-5Z,8Z,11Z,13E-eicosatetraenoic acid	15-羰基-5Z,8Z,11Z,13E-二十碳四烯酸	Lipids	脂质	Free fatty acids	游离脂肪酸	81416-72-0	3	9	1650.2	9	9	9	9	5148.4	15848	35826
mws0879	7	C20H32O3	12S-Hydroxy-5Z,8Z,10E,14Z-eicosatetraenoic acid	12S-羟基-5Z,8Z,10E,14Z-二十碳四烯酸	Lipids	脂质	Free fatty acids	游离脂肪酸	54397-83-0	3	8479.2	9	9	6673.7	7850.6	7452.3	5851.2	17910	20247
pmb0325	4	C17H27N3O3	Feruloylspermidine	阿魏酰亚精胺	Alkaloids	生物碱	Phenolamine	酚胺	-	3	20617	17285	11686	9207.6	18831	18954	21982	118600	170230
pmf0502	4	C18H26O5	β-Zearalanol	玉米赤霉醇	Others	其它类	Others	其它	42422-68-4	3	6823.5	9	9	9	7244.9	9	12912	28590	20099
Hmqn004463	6	C20H34O3	Ethyl 9-Hydroxy-10,12,15-octadecatrienoic acid	9-羟基-10,12,15-十八碳三烯酸乙酯	Lipids	脂质	Free fatty acids	游离脂肪酸	-	3	4808.1	9	9	3620.8	6843.2	5063.2	9	9	3693.2
MWS20021	8	C20H34O3	8S-HETrE; 8S-Hydroxy-9E,11Z,14Z-Eicosatrienoic Acid	8-羟基-9E,11Z,14Z-十八碳三烯酸	Lipids	脂质	Free fatty acids	游离脂肪酸	889573-69-7	3	10139	9	9	15764	16865	18437	9	13843	14050
pme3174	7	C9H14N3O8P	Cytidine 5'-monophosphate(Cytidylic acid)	胞苷-5'-单磷酸	Nucleotides and derivatives	核苷酸及其衍生物	Nucleotides and derivatives	核苷酸及其衍生物	63-37-6	3	52874	38412	24269	30465	84761	101000	76740	226080	75191
Hmqp006023	4	C20H36O3	Ethyl 9-Hydroxy-10,12-octadecadienoic acid	9-羟基-10,12-十八碳二烯酸乙酯	Lipids	脂质	Free fatty acids	游离脂肪酸	-	3	69123	39526	50807	67443	51225	56492	111810	177500	124460
mws0983	4	C20H39NO2	N-Oleoylethanolamine	油酰单乙醇胺	Alkaloids	生物碱	Alkaloids	生物碱	111-58-0	3	249480	152200	162920	250450	163330	193140	443330	634300	503020
Lmqn000351	3	C12H22O10	Rutinose	芸香糖	Others	其它类	Saccharides and Alcohols	糖及醇类	90-74-4	3	73310	30517	9	68698	62668	38613	9	9	9
MWSmce278	2	C21H26O3	Acitretin	阿维A酸	Others	其它类	Vitamin	维生素	55079-83-9	3	534010	418620	641910	422300	292000	273110	246630	191620	307230
MWSslk111	7	C20H26N2O2	Hydroquinine	氢化奎宁	Alkaloids	生物碱	Quinoline alkaloids	喹啉类生物碱	522-66-7	3	37226	9	9	24909	40405	31298	40334	105450	230590
Lmbn004240	4	C18H34O5	9,10-Dihydroxy-12,13-epoxyoctadecanoic acid	9,10-二羟基-12,13-环氧十八酸	Lipids	脂质	Free fatty acids	游离脂肪酸	-	3	4849.7	12276	11157	4497.3	6320.9	5741.3	8512.4	18400	66048
pmn001694	4	C18H34O5	9,10,13-Trihydroxy-11-Octadecenoic Acid	9,10,13-三羟基-11-十八碳烯酸	Lipids	脂质	Free fatty acids	游离脂肪酸	29907-57-1	1	540360	897170	464370	444300	458190	482840	467400	2164200	2302900
pme3184	8	C10H14N5O6P	2'-Deoxyadenosine-5'-monophosphate	2'-脱氧腺苷-5'-单磷酸	Nucleotides and derivatives	核苷酸及其衍生物	Nucleotides and derivatives	核苷酸及其衍生物	653-63-4	3	2536100	849560	1411300	4234100	3664900	2992500	1788800	2747800	3492500
pmb3074	2	C16H18O8	5-O-p-Coumaroylquinic acid	5-O-对香豆酰奎宁酸	Phenolic acids	酚酸类	Phenolic acids	酚酸类	1899-30-5	2	5274.3	1228600	5139.6	4929.7	9	17592	9	9	9
mws0609	6	C10H12N5O7P	Guanosine 3',5'-cyclic monophosphate	鸟苷 3',5'-环单磷酸	Nucleotides and derivatives	核苷酸及其衍生物	Nucleotides and derivatives	核苷酸及其衍生物	7665-99-8	3	136470	96709	25863	162230	114790	128800	78927	46674	48334
Zmjn001030	5	C10H14N5O7P	Adenosine 2'-Phosphate	腺苷-2'-磷酸	Nucleotides and derivatives	核苷酸及其衍生物	Nucleotides and derivatives	核苷酸及其衍生物	130-49-4	3	88724	66269	47505	106370	104640	206710	69531	179670	300650
Lmhp011388	9	C21H36O4	2-α-Linolenoyl-glycerol	2-α-亚麻酸甘油酯	Lipids	脂质	Glycerol ester	甘油酯	55268-58-1	1	1356900	1859000	2060200	1293700	1734800	1176300	1391100	4106500	3727900
Lmhp011562	4	C21H36O4	1-α-Linolenoyl-glycerol	1-α-亚麻酸甘油酯	Lipids	脂质	Glycerol ester	甘油酯	-	1	1342100	1823500	1869100	1340200	1994600	1149500	1454400	3740100	3826500
mws0178	2	C16H18O9	Chlorogenic acid (3-O-Caffeoylquinic acid)*	绿原酸 (3-O-咖啡酰奎宁酸)*	Phenolic acids	酚酸类	Phenolic acids	酚酸类	327-97-9	1	8234.7	17782000	9	16487	21398	192000	9	9	9
pmb0998	5	C10H14N5O8P	Guanosine 5'-monophosphate	鸟苷 5'-单磷酸	Nucleotides and derivatives	核苷酸及其衍生物	Nucleotides and derivatives	核苷酸及其衍生物	85-32-5	3	3476000	1179200	2226600	5617800	3641400	3234600	2630600	7096800	6422200
mws0055	2	C20H20O7	Tangeretin (4',5,6,7,8-Pentamethoxyflavone)	桔皮素 (4',5,6,7,8-五甲氧基黄酮)	Flavonoids	黄酮	Flavones	黄酮	481-53-8	1	91359	5035400	117650	75223	51539	48189	63555	348500	98295
mws1313	2	C20H20O7	Sinensetin (5,6,7,3',4'-pentamethoxyflavone)	甜橙素 (5,6,7,3',4'-五甲氧基黄酮)	Flavonoids	黄酮	Flavones	黄酮	2306-27-6	3	11941	285000	10707	10578	7073	9	9	19522	10817
MWS0952	2	C18H40NO5P	Dihydrosphingosine-1-Phosphate	二氢鞘氨醇-1-磷酸	Lipids	脂质	Sphingolipids	鞘脂	19794-97-9	3	190530	80214	123710	92170	71467	58337	96822	31439	35526
pme3337	5	C14H17N5O8	Succinyladenosine	琥珀酰腺苷	Nucleotides and derivatives	核苷酸及其衍生物	Nucleotides and derivatives	核苷酸及其衍生物	4542-23-8	1	597570	305340	430010	1306000	1000900	990360	601380	1533900	1509200
pmb0500	1	C23H26N2O5	N-p-Coumaroyl-N'-feruloylputrescine	N-对香豆酰-N'-阿魏酰基腐胺	Alkaloids	生物碱	Phenolamine	酚胺	380302-96-5	3	14788	37625	10857	21128	16411	11996	9702.1	9	9
pmb2165	6	C18H38NO7P	LysoPC 10:0	溶血磷脂酰胆碱 10:0	Lipids	脂质	LPC	溶血磷脂酰胆碱	22248-63-1	3	9	9	9	17754	12007	13822	9	9	9
Hmsn002948	7	C18H26O11	2-Hydroxyphenol-1-O-glucosyl(6→1)rhamnoside	2-间苯二酚-1-O-葡萄糖基(6→1)鼠李糖苷	Phenolic acids	酚酸类	Phenolic acids	酚酸类	-	3	9762.3	9	9	8496.7	12149	7699.3	41845	63685	9
Lmhp008337	2	C19H40NO7P	LysoPE 14:0(2n isomer)	溶血磷脂酰乙醇胺 14:0(2n异构)	Lipids	脂质	LPE	溶血磷脂酰乙醇胺	-	2	209880	937670	706830	220220	178770	221920	145250	397820	386710
pmp000117	2	C22H24O9	3,5,6,7,8,3',4'-Heptamethoxyflavone	3,5,6,7,8,3',4'-七甲氧基黄酮	Flavonoids	黄酮	Flavonols	黄酮醇	1178-24-1	2	11691	1251900	14500	11978	7256.6	5792.4	10836	17888	10051
Lmhp008273	5	C20H40NO7P	LysoPE 15:1(2n isomer)	溶血磷脂酰乙醇胺 15:1(2n异构)	Lipids	脂质	LPE	溶血磷脂酰乙醇胺	-	3	9	9	9	3262	9	3453.6	2848.9	7868.7	3018.2
Lmhp008440	7	C20H40NO7P	LysoPE 15:1	溶血磷脂酰乙醇胺 15:1	Lipids	脂质	LPE	溶血磷脂酰乙醇胺	-	3	13292	9	9	5655.7	12734	14439	13850	38926	29141
Lmhp009187	7	C20H42NO7P	LysoPE 15:0	溶血磷脂酰乙醇胺 15:0	Lipids	脂质	LPE	溶血磷脂酰乙醇胺	-	1	2098500	1768400	2371800	4715800	3791000	3597200	4673600	7385800	8746800
Lmqp012453	7	C30H48O2	Ursolaldehyde	熊果醛	Terpenoids	萜类	Triterpene	三萜	-	3	45429	25620	16735	32617	53860	37891	30935	171140	142950
pmp000438	4	C30H50O2	Betulin	白桦脂醇	Terpenoids	萜类	Triterpene	三萜	473-98-3	2	606120	708020	697570	444930	497210	522260	538590	2001100	2308600
pme1014	1	C31H40O2	Menatetrenone (Vitamin K2)	四烯甲萘醌 (维生素 K2)	Others	其它类	Vitamin	维生素	11032-49-8	3	4474100	3892800	4187700	3150000	3100000	2785400	2618200	1647400	1339100
pmb0876	7	C21H44NO7P	LysoPE 16:0	溶血磷脂酰乙醇胺 16:0	Lipids	脂质	LPE	溶血磷脂酰乙醇胺	53862-35-4	1	5553500	4802400	4094400	6765000	7092800	7793400	8129300	10919000	14343000
pmd0160	7	C21H44NO7P	LysoPE 16:0(2n isomer)	溶血磷脂酰乙醇胺 16:0(2n异构)	Lipids	脂质	LPE	溶血磷脂酰乙醇胺	-	1	2349500	2113400	2215400	3189700	3214700	3506700	4837200	6671300	7839800
MWSmce134	9	C30H46O3	Betulonic acid	白桦酮酸	Terpenoids	萜类	Triterpene	三萜	4481-62-3	3	41744	60322	41428	23650	27581	26613	45771	117180	168290
MWSmce345	9	C30H46O3	Oleanonic acid	齐墩果酮酸	Terpenoids	萜类	Triterpene	三萜	17990-42-0	3	1518.2	747.59	1176.7	9	9	314.49	945.76	1571.9	6704.7
MWSmce367	9	C30H46O3	Ursonic acid	熊果酮酸	Terpenoids	萜类	Triterpene	三萜	6246-46-4	3	1016.2	1126.3	703.44	9	9	9	1157.3	935.58	5616.1
mws4053	9	C30H48O3	Ursolic acid	熊果酸	Terpenoids	萜类	Triterpene	三萜	77-52-1	2	291290	670350	419850	255790	402840	339140	326610	821550	1383600
Zmjp013616	9	C30H50O3	12,13-Dihydroursolic acid	12,13-二氢熊果酸	Terpenoids	萜类	Triterpene	三萜	-	3	129450	123180	127290	82822	58697	77659	74634	239650	270550
pmd0130	3	C22H46NO7P	LysoPC 14:0	溶血磷脂酰胆碱 14:0	Lipids	脂质	LPC	溶血磷脂酰胆碱	20559-16-4	1	11652000	10468000	14947000	12674000	13441000	15371000	5902400	2225900	2935900
pmp000441	2	C30H46O4	11-Keto-ursolic acid	11-酮基-熊果酸	Terpenoids	萜类	Triterpene	三萜	105870-59-5	3	234830	184890	349860	169250	111180	84706	106020	100250	100140
Lmzn006284	3	C30H48O4	2α-Hydroxyursolic acid	2α-羟基熊果酸	Terpenoids	萜类	Triterpene	三萜	-	3	471710	192840	506870	526850	560840	605040	9	9	9
pmb0856	7	C23H46NO7P	LysoPE 18:1(2n isomer)	溶血磷脂酰乙醇胺 18:1(2n异构)	Lipids	脂质	LPE	溶血磷脂酰乙醇胺	-	1	9197300	3490100	3599700	7144700	7324600	9084500	11062000	14187000	11319000
mws0289	7	C23H46NO7P	LysoPE 18:1	溶血磷脂酰乙醇胺 18:1	Lipids	脂质	LPE	溶血磷脂酰乙醇胺	89576-29-4	1	8750400	3398400	3801000	7601800	7804000	8924100	10811000	13101000	11043000
pmb2319	6	C23H48NO7P	LysoPC 15:0	溶血磷脂酰胆碱 15:0	Lipids	脂质	LPC	溶血磷脂酰胆碱	108273-89-8	1	8083700	5271500	11697000	14269000	15246000	14277000	8512000	2877200	3794400
Lmhp009129	3	C23H48NO7P	LysoPC 15:0(2n isomer)	溶血磷脂酰胆碱 15:0(2n异构)	Lipids	脂质	LPC	溶血磷脂酰胆碱	-	1	16314000	5537000	10453000	15843000	15963000	19204000	6624100	2113100	2256500
Wmhn001495	3	C20H20O14	1,4-Di-O-Galloyl-D-glucose	1,4-二-O-没食子酰-D-葡萄糖	Phenolic acids	酚酸类	Phenolic acids	酚酸类	-	3	9527.7	9246.6	9	11034	9	10906	9	9	9
Hmyn007168	10	C22H45O9P	LysoPG 16:0	溶血磷脂酰甘油 16:0	Lipids	脂质	Glycerol ester	甘油酯	-	3	28435	37506	37835	14494	7141.5	17487	10776	22408	41445
pmp000444	6	C30H46O5	27,28-Dicarboxyl ursolic acid	27,28-二羧基熊果酸	Terpenoids	萜类	Triterpene	三萜	-	3	78961	9	83869	937630	1606500	1903700	9	1100200	9
MWSmce394	4	C30H48O5	Tormentic acid	委陵菜酸(2α,19α-二羟基熊果酸)	Terpenoids	萜类	Triterpene	三萜	13850-16-3	3	9	9	9	9	9	9	42082	151400	102390
Smpn009230	3	C30H48O5	2α,3α,23-trihydroxyolean-12-en-28-oic acid	2α,3α,23-三羟基齐墩果-12-烯-28-酸	Terpenoids	萜类	Triterpene	三萜	-	3	142180	153960	39467	140950	201220	122630	96601	39600	30774
pmb0863	2	C24H46NO7P	LysoPC 16:2(2n isomer)	溶血磷脂酰胆碱 16:2(2n异构)	Lipids	脂质	LPC	溶血磷脂酰胆碱	-	1	44180000	29095000	21865000	13139000	14052000	15454000	7678300	2023400	2086200
pmp001270	1	C24H48NO7P	LysoPC 16:1	溶血磷脂酰胆碱 16:1	Lipids	脂质	LPC	溶血磷脂酰胆碱	76790-27-7	1	3731100	2019400	2046600	1944600	2428300	2654000	1770900	577870	412470
Lmhp008833	1	C24H48NO7P	LysoPC 16:1(2n isomer)	溶血磷脂酰胆碱 16:1(2n异构)	Lipids	脂质	LPC	溶血磷脂酰胆碱	-	1	3294800	1773200	2288000	2156600	2226500	2216500	1734100	619370	466660
pmb0855	3	C24H50NO7P	LysoPC 16:0	溶血磷脂酰胆碱 16:0	Lipids	脂质	LPC	溶血磷脂酰胆碱	17364-16-8	1	5317400	3648500	5482200	5360000	5956200	5649800	4237400	1457400	1364900
pmd0132	3	C24H50NO7P	LysoPC 16:0(2n isomer)	溶血磷脂酰胆碱 16:0(2n异构)	Lipids	脂质	LPC	溶血磷脂酰胆碱	-	1	5374900	4133500	5184600	5785200	5979700	6084700	3870900	1254300	1344600
pmb3064	3	C22H28O13	3-O-p-Coumaroylquinic acid-O-glucoside	3-O-对香豆酰奎宁酸-O-葡萄糖苷	Phenolic acids	酚酸类	Phenolic acids	酚酸类	-	3	16604	9	9259.4	11804	9610.9	10555	8334.6	9	9
Lmhp010040	7	C25H46NO7P	LysoPE 20:3	溶血磷脂酰乙醇胺 20:3	Lipids	脂质	LPE	溶血磷脂酰乙醇胺	-	3	57071	27966	27037	45912	55155	74918	135800	148210	123090
Lmhp009802	1	C25H46NO7P	LysoPE 20:3(2n isomer)	溶血磷脂酰乙醇胺 20:3(2n异构)	Lipids	脂质	LPE	溶血磷脂酰乙醇胺	-	3	250180	50348	52807	108370	109960	97107	36486	31350	27964
pme2125	10	C18H32O16	Raffinose	棉子糖	Others	其它类	Saccharides and Alcohols	糖及醇类	512-69-6	3	48860	30937	33450	10848	16570	19655	71993	12272	16751
Lmhp008718	1	C25H48NO7P	LysoPC 17:2	溶血磷脂酰胆碱 17:2	Lipids	脂质	LPC	溶血磷脂酰胆碱	-	1	29335000	8976600	7410300	9920900	11395000	15042000	3834700	1846300	1369200
Lmhp009590	1	C25H50NO7P	LysoPC 17:1	溶血磷脂酰胆碱 17:1	Lipids	脂质	LPC	溶血磷脂酰胆碱	-	2	31986000	7762500	9562800	12196000	14481000	19207000	7524700	2704500	2087000
pmb2406	3	C25H52NO7P	LysoPC 17:0	溶血磷脂酰胆碱 17:0	Lipids	脂质	LPC	溶血磷脂酰胆碱	50930-23-9	1	10931000	3756000	6518800	8420300	14655000	11485000	3820700	1195800	1045300
Lmhp010515	6	C25H52NO7P	LysoPC 17:0(2n isomer)	溶血磷脂酰胆碱 17:0(2n异构)	Lipids	脂质	LPC	溶血磷脂酰胆碱	-	1	1076500	546270	898230	1145900	1834900	1697200	624740	295630	311000
pmb0865	1	C26H48NO7P	LysoPC 18:3(2n isomer)	溶血磷脂酰胆碱 18:3(2n异构)	Lipids	脂质	LPC	溶血磷脂酰胆碱	-	1	8012200	2529900	2446600	3890900	4286700	3507800	2979000	1309400	799170
pmb0854	1	C26H48NO7P	LysoPC 18:3	溶血磷脂酰胆碱 18:3	Lipids	脂质	LPC	溶血磷脂酰胆碱	-	1	7737300	2646700	2656000	4001100	3770800	4515400	2949500	1267100	828970
mws0126	1	C26H54NO7P	LysoPC 18:0	溶血磷脂酰胆碱 18:0	Lipids	脂质	LPC	溶血磷脂酰胆碱	19420-57-6	1	10431000	6176500	9438700	7856300	9295800	8665600	5311000	1157100	1021500
pmd0136	1	C26H54NO7P	LysoPC 18:0(2n isomer)	溶血磷脂酰胆碱 18:0(2n异构)	Lipids	脂质	LPC	溶血磷脂酰胆碱	-	1	14177000	5866300	9247800	7770300	8715400	11250000	5119400	1267100	2042300
Lmjp003731	1	C26H26O12	3,4-O-Dicaffeoylquinic Acid Methyl Ester*	3,4-O-双咖啡酰奎宁酸甲酯*	Phenolic acids	酚酸类	Phenolic acids	酚酸类	-	3	294010	705260	299330	420590	455910	400480	154310	216080	160920
Lmjp003822	1	C26H26O12	3,5-O-Dicaffeoylquinic Acid Methyl Ester*	3,5-O-双咖啡酰奎宁酸甲酯*	Phenolic acids	酚酸类	Phenolic acids	酚酸类	159934-13-1	3	399860	1051200	401670	436700	575650	516570	152210	228150	185800
mws1066	2	C27H32O14	Naringenin-7-O-Rutinoside(Narirutin)*	柚皮素-7-O-芸香糖苷(芸香柚皮苷)*	Flavonoids	黄酮	Flavanones	二氢黄酮	14259-46-2	1	26772	3694800	21696	16471	15651	10861	13424	277980	42769
mws0046	2	C27H32O14	Naringenin-7-O-Neohesperidoside(Naringin)*	柚皮素-7-O-新橙皮糖苷(柚皮苷)*	Flavonoids	黄酮	Flavanones	二氢黄酮	10236-47-2	1	60288	10270000	71775	39765	42057	30115	29535	1052900	126750
mws0791	2	C28H34O14	Poncirin (Isosakuranetin-7-O-neohesperidoside)	枸橘苷	Flavonoids	黄酮	Flavanones	二氢黄酮	14941-08-3	3	4957.3	226060	1504.5	9	9	2703.9	1773.4	10529	9
pmn001583	2	C27H30O16	Quercetin-3-O-robinobioside*	槲皮素-3-O-洋槐糖苷*	Flavonoids	黄酮	Flavonols	黄酮醇	52525-35-6	1	9626.8	8433400	3457.3	8846	6154.4	1353500	7521.3	9	9
mws0036	2	C28H34O15	Hesperetin-7-O-rutinoside (Hesperidin)*	橙皮素-7-O-芸香糖苷 (橙皮苷)*	Flavonoids	黄酮	Flavanones	二氢黄酮	520-26-3	1	25669	3154500	17709	9	10163	9	5781.6	332490	22816
pme0001	2	C28H34O15	Hesperetin-7-O-neohesperidoside(Neohesperidin)*	橙皮素-7-O-新橙皮糖苷 (新橙皮苷)*	Flavonoids	黄酮	Flavanones	二氢黄酮	13241-33-3	1	84379	15039000	81113	34582	52125	45124	39397	1748500	223180
pmb2653	4	C24H42O20	D(+)-Melezitose O-rhamnoside	松三糖 O-鼠李糖苷	Others	其它类	Saccharides and Alcohols	糖及醇类	-	3	6750.5	9	9	9	9	9	22913	22510	14070
mws4163	3	C24H42O21	Nystose	蔗果四糖	Others	其它类	Saccharides and Alcohols	糖及醇类	13133-07-8	3	27749	14102	26069	29394	37635	34532	16644	8945.3	6420.5
pme2651	4	C21H28N7O17P3	NADP (Nicotinamide adenine dinucleotide phosphate)	烟酰胺腺嘌呤二核苷酸磷酸	Nucleotides and derivatives	核苷酸及其衍生物	Nucleotides and derivatives	核苷酸及其衍生物	53-59-8	3	201720	156140	142390	125570	199770	168510	348020	265650	628040
pme2746	7	C27H33N9O15P2	Riboflavin 5'-Adenosine Diphosphate	核黄素-5'-腺嘌呤二磷酸	Nucleotides and derivatives	核苷酸及其衍生物	Nucleotides and derivatives	核苷酸及其衍生物	146-14-5	1	26493000	15636000	23878000	29944000	27978000	27530000	46504000	66690000	41036000

## Sheet: up
Index	Sub Class	Formula	Compounds	物质	Class I	物质一级分类	Class II	物质二级分类	CAS	Level	CK-1	CK-2	CK-3	LG-1	LG-2	LG-3	HG-1	HG-2	HG-3
HJAP104	5	C7H6O	Benzaldehyde	苯甲醛	Phenolic acids	酚酸类	Phenolic acids	酚酸类	100-52-7	3	331220	9	9	1114400	1488000	709360	1709200	2294400	238200
pme2122	5	C5H9N3	Histamine	组胺	Alkaloids	生物碱	Alkaloids	生物碱	51-45-6	3	393000	1770500	780870	1921300	1557300	1623200	1788400	1837800	2319400
pmb0069	5	C7H7NO	Benzamide	苯甲酰胺	Phenolic acids	酚酸类	Phenolic acids	酚酸类	55-21-0	3	553420	698140	504390	1262800	677860	887310	850300	1430400	1698800
mws0491	5	C8H11N	Phenethylamine	2-苯乙胺	Alkaloids	生物碱	Alkaloids	生物碱	64-04-0	3	1736400	1971200	1783900	3919300	2265500	2843300	2547200	4708900	5363400
ML10179289	5	C8H10O	2-Phenylethanol	2-苯乙醇	Phenolic acids	酚酸类	Phenolic acids	酚酸类	60-12-8	3	1422200	1779500	1556000	3371200	1948600	2413500	2136600	4026100	4313500
mws0982	5	C6H11N3	1-Methylhistamine	1-甲基组胺	Alkaloids	生物碱	Alkaloids	生物碱	501-75-7	3	388710	338070	301240	366490	1213400	1636300	1203300	1467700	820050
mws0001	5	C4H8N2O3	L-Asparagine	L-天冬酰胺	Amino acids and derivatives	氨基酸及其衍生物	Amino acids and derivatives	氨基酸及其衍生物	70-47-3	3	452250	101730	142600	312070	459180	467850	470140	688990	684960
pmc0682	5	C8H8N2	4-Aminoindole	4-氨基吲哚	Alkaloids	生物碱	Plumerane	吲哚类生物碱	5192-23-4	3	576330	273690	318110	922230	1130500	667900	1259900	2090100	279930
mws0275	5	C4H6O5	L-Malic acid	L-苹果酸	Organic acids	有机酸	Organic acids	有机酸	97-67-6	1	3531200	1601000	1901700	3972700	3356000	3815900	4061700	6294500	4299300
MWSmce653	5	C9H10O2	2'-Hydroxy-4'-Methylacetophenone	2'-羟基-4'-甲基苯乙酮	Phenolic acids	酚酸类	Phenolic acids	酚酸类	6921-64-8	3	28637	11400	5726.7	21597	31220	26992	21888	37419	50251
MWSslk149	5	C8H8O4	5-Methoxysalicylic acid	5-甲氧基水杨酸	Phenolic acids	酚酸类	Phenolic acids	酚酸类	2612-02-4	3	303820	29407	9	769270	979560	570410	1200400	1459600	142780
pme3255	5	C11H14O2	Methyleugenol	甲基丁香酚	Phenolic acids	酚酸类	Phenolic acids	酚酸类	93-15-2	2	25418	9	9	27703	51465	42004	38014	54445	67359
MWSslk080	5	C10H20O3	10-Hydroxydecanoic acid	10-羟基癸酸	Lipids	脂质	Free fatty acids	游离脂肪酸	1679-53-4	2	27948	14758	19044	69013	94282	53048	89332	171420	98566
pme1261	5	C9H19NO4	D-Panthenol	D-泛酰醇	Others	其它类	Saccharides and Alcohols	糖及醇类	81-13-0	3	28050	17680	21799	52069	28573	101820	146610	23931	39419
MWSmce644	5	C11H12O4	4-Acetoxy-3-Ethoxybenzaldehyde	4-乙酰氧基-3-乙氧基苯甲醛	Others	其它类	Others	其它	72207-94-4	3	71575	9	9	61584	128080	84967	50096	124240	122240
mws0383	5	C17H32O2	10-Heptadecenoic Acid	10-十七碳烯酸	Lipids	脂质	Free fatty acids	游离脂肪酸	29743-97-3	1	814730	532830	542990	1111500	1006000	1564300	1244200	2241900	1562900
pme2246	5	C14H6O8	Ellagic acid	鞣花酸	Tannins	鞣质	Tannin	鞣质	476-66-4	3	302420	125840	113840	375930	368490	363620	484710	626340	603720
Zmjn001030	5	C10H14N5O7P	Adenosine 2'-Phosphate	腺苷-2'-磷酸	Nucleotides and derivatives	核苷酸及其衍生物	Nucleotides and derivatives	核苷酸及其衍生物	130-49-4	3	88724	66269	47505	106370	104640	206710	69531	179670	300650
pmb0998	5	C10H14N5O8P	Guanosine 5'-monophosphate	鸟苷 5'-单磷酸	Nucleotides and derivatives	核苷酸及其衍生物	Nucleotides and derivatives	核苷酸及其衍生物	85-32-5	3	3476000	1179200	2226600	5617800	3641400	3234600	2630600	7096800	6422200
pme3337	5	C14H17N5O8	Succinyladenosine	琥珀酰腺苷	Nucleotides and derivatives	核苷酸及其衍生物	Nucleotides and derivatives	核苷酸及其衍生物	4542-23-8	1	597570	305340	430010	1306000	1000900	990360	601380	1533900	1509200
Lmhp008273	5	C20H40NO7P	LysoPE 15:1(2n isomer)	溶血磷脂酰乙醇胺 15:1(2n异构)	Lipids	脂质	LPE	溶血磷脂酰乙醇胺	-	3	9	9	9	3262	9	3453.6	2848.9	7868.7	3018.2
pme1841	7	C5H14N2	Cadaverine	尸胺	Alkaloids	生物碱	Alkaloids	生物碱	462-94-2	3	852680	1147300	956310	3509200	2484600	2574900	4167100	4899600	6931600
MWSmce700	7	C6H8N2	2-Ethylpyrazine	2-乙基吡嗪	Others	其它类	Others	其它	13925-00-3	3	162990	9	9	229070	241740	223420	1066500	761580	254570
mws0255	7	C4H5N3O	Cytosine	胞嘧啶	Nucleotides and derivatives	核苷酸及其衍生物	Nucleotides and derivatives	核苷酸及其衍生物	71-30-7	1	142450	54354	106410	221380	122860	52130	240420	297690	400340
pme0120	7	C5H11NO2	5-Aminovaleric acid	5-氨基戊酸	Organic acids	有机酸	Organic acids	有机酸	660-88-8	3	2611100	799340	942710	2147600	1309200	2017600	3164100	3993000	3852400
mws0263	7	C5H7NO3	5-Oxo-L-Proline	5-氧代-L-脯氨酸	Amino acids and derivatives	氨基酸及其衍生物	Amino acids and derivatives	氨基酸及其衍生物	98-79-3	3	52773	19296	13715	40162	23455	49435	59534	67459	83261
Lmbn000198	7	C4H6O5	3-Dehydro-L-Threonic Acid	3-脱氢-L-苏糖酸	Others	其它类	Saccharides and Alcohols	糖及醇类	-	1	14802000	7264600	7604900	12912000	13126000	16274000	17171000	23442000	19572000
mws0567	7	C5H11N3O2	4-Guanidinobutyric acid	4-胍基丁酸	Organic acids	有机酸	Organic acids	有机酸	463-00-3	3	1537300	1167600	1817500	2231100	1822600	2123800	1962600	4299100	9655100
mws1050	7	C5H9NO4	O-Acetylserine	O-乙酰丝氨酸	Amino acids and derivatives	氨基酸及其衍生物	Amino acids and derivatives	氨基酸及其衍生物	5147-00-2	3	4468800	1841300	3313000	6342000	4145200	4872300	6308900	10725000	12486000
Lmbp000123	7	C6H13NO2S	L-Homomethionine	L-高甲硫氨酸	Amino acids and derivatives	氨基酸及其衍生物	Amino acids and derivatives	氨基酸及其衍生物	25148-30-5	3	310650	169310	182260	282890	223170	320220	376440	411680	597870
MWS3136	7	C8H8O4	4-Methoxysalicylic Acid	4-甲氧基水杨酸	Phenolic acids	酚酸类	Phenolic acids	酚酸类	2237-36-7	3	23586	9	9	9	22475	27355	28104	56734	22091
Zmgn000447	7	C3H7O7P	3-Phospho-D-glyceric acid	3-磷酸-D-甘油酸	Others	其它类	Saccharides and Alcohols	糖及醇类	820-11-1	2	10242000	4268300	8055600	11784000	11238000	10956000	8307100	33335000	40089000
mws0193	7	C7H15N3O3	L-Homocitrulline	L-高瓜氨酸	Amino acids and derivatives	氨基酸及其衍生物	Amino acids and derivatives	氨基酸及其衍生物	1190-49-4	3	716010	275460	429860	658920	560680	628810	828930	1994400	1890200
pme1228	7	C11H12N2O3	5-Hydroxy-L-tryptophan	5-羟基-L-色氨酸	Amino acids and derivatives	氨基酸及其衍生物	Amino acids and derivatives	氨基酸及其衍生物	56-69-9	3	79669	9	9	52246	66697	72589	99730	187700	124400
mws4176	7	C12H16N2O3	L-Alanyl-L-Phenylalanine	L-丙氨酰-L-苯丙氨酸	Amino acids and derivatives	氨基酸及其衍生物	Amino acids and derivatives	氨基酸及其衍生物	3061-90-3	1	1865400	1636400	1610300	2101500	2426800	2159400	2332100	7092100	7536600
pme3732	7	C9H13N3O5	Cytidine	胞苷	Nucleotides and derivatives	核苷酸及其衍生物	Nucleotides and derivatives	核苷酸及其衍生物	65-46-3	2	589640	181710	229000	648840	559670	318990	674060	1205300	1427500
mws0248	7	C9H12N2O6	Uridine	尿嘧啶核苷	Nucleotides and derivatives	核苷酸及其衍生物	Nucleotides and derivatives	核苷酸及其衍生物	58-96-8	1	668860	364440	616150	937460	775660	723960	752180	1335100	1716400
Zmjp000966	7	C10H13N5O4	Vidarabine	阿糖腺苷	Others	其它类	Others	其它	5536-17-4	1	7199000	3439500	8226900	11177000	8382800	4908900	9846600	14905000	16604000
pme0230	7	C10H13N5O4	Adenosine	腺苷	Nucleotides and derivatives	核苷酸及其衍生物	Nucleotides and derivatives	核苷酸及其衍生物	58-61-7	1	7712500	3497500	8363500	11062000	8680400	4860200	10564000	15103000	17024000
mws1060	7	C10H12N4O5	9-(Arabinosyl)hypoxanthine	9-(阿拉伯糖基)次黄嘌呤	Nucleotides and derivatives	核苷酸及其衍生物	Nucleotides and derivatives	核苷酸及其衍生物	7013-16-3	1	15443000	6945900	16213000	22129000	16543000	16222000	22592000	34468000	31786000
pmn001687	7	C13H12O8	Cis-Coutaric acid	顺式-对香豆酰酒石酸	Phenolic acids	酚酸类	Phenolic acids	酚酸类	67920-37-0	3	49569	9	9	76981	47654	44754	122600	117070	123720
pmb2799	7	C18H32O3	12,13-Epoxy-9-Octadecenoic Acid*	12,13-环氧-9-十八碳烯酸*	Lipids	脂质	Free fatty acids	游离脂肪酸	6799-85-5	1	228000	161820	152470	326100	257650	325730	464660	1360500	1085500
Lmqn008288	7	C18H36O3	3-Hydroxyoctadecanoic Acid	3-羟基十八烷酸	Lipids	脂质	Free fatty acids	游离脂肪酸	45261-96-9	2	5178200	5429000	6125700	9395200	11207000	10157000	14144000	34937000	42601000
pme1373	7	C9H14N3O7P	2'-Deoxycytidine-5'-monophosphate	2'-脱氧胞苷-5'-单磷酸	Nucleotides and derivatives	核苷酸及其衍生物	Nucleotides and derivatives	核苷酸及其衍生物	1032-65-1	3	17834	26390	16923	38337	23583	16515	30154	44725	55807
mws0879	7	C20H32O3	12S-Hydroxy-5Z,8Z,10E,14Z-eicosatetraenoic acid	12S-羟基-5Z,8Z,10E,14Z-二十碳四烯酸	Lipids	脂质	Free fatty acids	游离脂肪酸	54397-83-0	3	8479.2	9	9	6673.7	7850.6	7452.3	5851.2	17910	20247
pme3174	7	C9H14N3O8P	Cytidine 5'-monophosphate(Cytidylic acid)	胞苷-5'-单磷酸	Nucleotides and derivatives	核苷酸及其衍生物	Nucleotides and derivatives	核苷酸及其衍生物	63-37-6	3	52874	38412	24269	30465	84761	101000	76740	226080	75191
MWSslk111	7	C20H26N2O2	Hydroquinine	氢化奎宁	Alkaloids	生物碱	Quinoline alkaloids	喹啉类生物碱	522-66-7	3	37226	9	9	24909	40405	31298	40334	105450	230590
Hmsn002948	7	C18H26O11	2-Hydroxyphenol-1-O-glucosyl(6→1)rhamnoside	2-间苯二酚-1-O-葡萄糖基(6→1)鼠李糖苷	Phenolic acids	酚酸类	Phenolic acids	酚酸类	-	3	9762.3	9	9	8496.7	12149	7699.3	41845	63685	9
Lmhp008440	7	C20H40NO7P	LysoPE 15:1	溶血磷脂酰乙醇胺 15:1	Lipids	脂质	LPE	溶血磷脂酰乙醇胺	-	3	13292	9	9	5655.7	12734	14439	13850	38926	29141
Lmhp009187	7	C20H42NO7P	LysoPE 15:0	溶血磷脂酰乙醇胺 15:0	Lipids	脂质	LPE	溶血磷脂酰乙醇胺	-	1	2098500	1768400	2371800	4715800	3791000	3597200	4673600	7385800	8746800
Lmqp012453	7	C30H48O2	Ursolaldehyde	熊果醛	Terpenoids	萜类	Triterpene	三萜	-	3	45429	25620	16735	32617	53860	37891	30935	171140	142950
pmb0876	7	C21H44NO7P	LysoPE 16:0	溶血磷脂酰乙醇胺 16:0	Lipids	脂质	LPE	溶血磷脂酰乙醇胺	53862-35-4	1	5553500	4802400	4094400	6765000	7092800	7793400	8129300	10919000	14343000
pmd0160	7	C21H44NO7P	LysoPE 16:0(2n isomer)	溶血磷脂酰乙醇胺 16:0(2n异构)	Lipids	脂质	LPE	溶血磷脂酰乙醇胺	-	1	2349500	2113400	2215400	3189700	3214700	3506700	4837200	6671300	7839800
pmb0856	7	C23H46NO7P	LysoPE 18:1(2n isomer)	溶血磷脂酰乙醇胺 18:1(2n异构)	Lipids	脂质	LPE	溶血磷脂酰乙醇胺	-	1	9197300	3490100	3599700	7144700	7324600	9084500	11062000	14187000	11319000
mws0289	7	C23H46NO7P	LysoPE 18:1	溶血磷脂酰乙醇胺 18:1	Lipids	脂质	LPE	溶血磷脂酰乙醇胺	89576-29-4	1	8750400	3398400	3801000	7601800	7804000	8924100	10811000	13101000	11043000
Lmhp010040	7	C25H46NO7P	LysoPE 20:3	溶血磷脂酰乙醇胺 20:3	Lipids	脂质	LPE	溶血磷脂酰乙醇胺	-	3	57071	27966	27037	45912	55155	74918	135800	148210	123090
pme2746	7	C27H33N9O15P2	Riboflavin 5'-Adenosine Diphosphate	核黄素-5'-腺嘌呤二磷酸	Nucleotides and derivatives	核苷酸及其衍生物	Nucleotides and derivatives	核苷酸及其衍生物	146-14-5	1	26493000	15636000	23878000	29944000	27978000	27530000	46504000	66690000	41036000

## Sheet: down
Index	Sub Class	Formula	Compounds	Class I	Class II	CAS	Level	CK-1	CK-2	CK-3	LG-1	LG-2	LG-3	HG-1	HG-2	HG-3
MWSmce694	1	C3H6N2	β-Aminopropionitrile	Others	Others	151-18-8	3	6016.9	19015	13026	8622	16968	7469.5	6695.1	5351.1	2709.1
mws0251	1	C5H6N2O2	Thymine	Nucleotides and derivatives	Nucleotides and derivatives	65-71-4	3	165750	134770	195670	166690	92971	124880	37266	35931	34122
mws0473	1	C5H8O4	2-Methylsuccinic acid*	Organic acids	Organic acids	498-21-5	3	4819100	4065700	2677300	2283300	3249500	3225200	902590	928270	1067400
Lmbn001288	1	C5H8O4	2-Hydroxy-2-methyl-3-oxobutanoic acid*	Organic acids	Organic acids	71698-08-3	3	559790	466730	296010	277050	364140	387330	107030	112860	130750
Lmbn001364	1	C5H8O4	4-Hydroxy-2-Oxopentanoic Acid*	Organic acids	Organic acids	3318-73-8	3	531470	458010	315750	260010	375910	395100	104020	116150	119740
pme2527	1	C5H12N2O2	L-Ornithine	Amino acids and derivatives	Amino acids and derivatives	70-26-8	3	2116700	1768700	2862200	1775800	1838200	2158900	1121200	1000100	1238400
MWSmce580	1	C7H6O3	2,5-Dihydroxybenzaldehyde*	Phenolic acids	Phenolic acids	1194-98-5	3	20835	66558	36375	33528	36523	37846	37290	9	9
Hmsp000364	1	C7H13NO2	L-Cyclopentylglycine	Amino acids and derivatives	Amino acids and derivatives	2521-84-8	2	31527000	50997000	26315000	19318000	25483000	29022000	13272000	15091000	12983000
MWSmce467	1	C9H10O2	4-Allylcatechol	Phenolic acids	Phenolic acids	1126-61-0	2	874280	922930	934350	770310	901530	822780	818990	9	9
mws1346	1	C6H11NO4	DL-2-Aminoadipic acid	Alkaloids	Alkaloids	542-32-5	2	65599000	140800000	54440000	28590000	45294000	53169000	4933500	4896800	5512900
pme2996	1	C9H6O3	4-Hydroxycoumarin*	Lignans and Coumarins	Coumarins	1076-38-6	3	79052	60741	47577	9	52175	96659	9	50509	9
MWSmce528	1	C9H10O3	2,3-Dimethoxybenzaldehyde	Phenolic acids	Phenolic acids	86-51-1	3	31322	62750	58309	37988	45763	26189	53933	9	9
Cmdn000784	1	C5H4N4O3	Uric acid	Nucleotides and derivatives	Nucleotides and derivatives	69-93-2	3	124690	30403	92235	82626	72106	75119	34113	33817	26657
pme1383	1	C8H11NO3	Pyridoxine	Others	Vitamin	65-23-6	1	12581000	4212000	2406500	5091600	5620600	6587600	2285300	2389300	1864000
pme2596	1	C8H9NO4	4-Pyridoxic acid	Others	Vitamin	82-82-6	3	280770	672100	304800	66132	86997	579020	29643	38765	153240
pme0137	1	C7H12N2O4	N-Acetyl-L-Glutamine	Amino acids and derivatives	Amino acids and derivatives	2490-97-3	3	1273800	1386400	1822400	1538000	1033300	1823500	676240	434760	532550
mws2208	1	C10H10O4	Ferulic Acid*	Phenolic acids	Phenolic acids	1135-24-6	3	185370	273860	103640	108340	125070	233400	9	9	9
Lmhp002764	1	C11H18N2O2	Cyclo(Pro-Leu)	Amino acids and derivatives	Amino acids and derivatives	5654-86-4	2	490580	726460	533830	601160	577810	489600	213470	188150	207410
mws4174	1	C8H15NO6	N-Acetyl-D-mannosamine	Others	Saccharides and Alcohols	7772-94-3	3	85768	121010	347780	119380	81956	222150	89431	63749	28811
pme0264	1	C10H14N2O5	Thymidine	Nucleotides and derivatives	Nucleotides and derivatives	50-89-5	1	217280	141510	207530	172530	82958	137770	49121	77488	100190
MWS20177	1	C15H8O5	5-hydroxy-anthraquinone-2-carboxylic acid	Quinones	Anthraquinone	-	3	17374	11308	18849	12427	13838	16348	12389	9	9
MWS20169	1	C15H10O5	2,5-dihydroxy-1-methoxy-anthraquinone	Quinones	Anthraquinone	-	3	18263	12745	6719.5	7793.2	8139.4	13049	5932.7	2941.2	5129.4
pmb0500	1	C23H26N2O5	N-p-Coumaroyl-N'-feruloylputrescine	Alkaloids	Phenolamine	380302-96-5	3	14788	37625	10857	21128	16411	11996	9702.1	9	9
pme1014	1	C31H40O2	Menatetrenone (Vitamin K2)	Others	Vitamin	11032-49-8	3	4474100	3892800	4187700	3150000	3100000	2785400	2618200	1647400	1339100
pmp001270	1	C24H48NO7P	LysoPC 16:1	Lipids	LPC	76790-27-7	1	3731100	2019400	2046600	1944600	2428300	2654000	1770900	577870	412470
Lmhp008833	1	C24H48NO7P	LysoPC 16:1(2n isomer)	Lipids	LPC	-	1	3294800	1773200	2288000	2156600	2226500	2216500	1734100	619370	466660
Lmhp009802	1	C25H46NO7P	LysoPE 20:3(2n isomer)	Lipids	LPE	-	3	250180	50348	52807	108370	109960	97107	36486	31350	27964
Lmhp008718	1	C25H48NO7P	LysoPC 17:2	Lipids	LPC	-	1	29335000	8976600	7410300	9920900	11395000	15042000	3834700	1846300	1369200
Lmhp009590	1	C25H50NO7P	LysoPC 17:1	Lipids	LPC	-	2	31986000	7762500	9562800	12196000	14481000	19207000	7524700	2704500	2087000
pmb0865	1	C26H48NO7P	LysoPC 18:3(2n isomer)	Lipids	LPC	-	1	8012200	2529900	2446600	3890900	4286700	3507800	2979000	1309400	799170
pmb0854	1	C26H48NO7P	LysoPC 18:3	Lipids	LPC	-	1	7737300	2646700	2656000	4001100	3770800	4515400	2949500	1267100	828970
mws0126	1	C26H54NO7P	LysoPC 18:0	Lipids	LPC	19420-57-6	1	10431000	6176500	9438700	7856300	9295800	8665600	5311000	1157100	1021500
pmd0136	1	C26H54NO7P	LysoPC 18:0(2n isomer)	Lipids	LPC	-	1	14177000	5866300	9247800	7770300	8715400	11250000	5119400	1267100	2042300
Lmjp003731	1	C26H26O12	3,4-O-Dicaffeoylquinic Acid Methyl Ester*	Phenolic acids	Phenolic acids	-	3	294010	705260	299330	420590	455910	400480	154310	216080	160920
Lmjp003822	1	C26H26O12	3,5-O-Dicaffeoylquinic Acid Methyl Ester*	Phenolic acids	Phenolic acids	159934-13-1	3	399860	1051200	401670	436700	575650	516570	152210	228150	185800
mws5028	2	C7H5NO2	2-Benzoxazolinone	Others	Others	59-49-4	3	96992	106930	63776	9	9	9	9	9	55403
mws0749	2	C7H6O3	4-Hydroxybenzoic acid	Phenolic acids	Phenolic acids	99-96-7	2	2792100	2526400	1515300	1029900	898390	1414100	857400	1275700	1645200
mws0943	2	C7H8N2O2	1,4-Dihydro-1-Methyl-4-oxo-3-pyridinecarboxamide	Alkaloids	Pyridine alkaloids	769-49-3	3	1185900	3084000	3464500	1923900	1697600	1319600	2540200	209740	334020
mws0213	2	C5H12O5	Ribitol	Others	Saccharides and Alcohols	488-81-3	3	1315100	3548000	4685700	2563600	1529800	1095400	2612800	474540	269920
pme0513	2	C5H12O5	Xylitol	Others	Saccharides and Alcohols	87-99-0	3	1410500	4149100	4438300	1897200	1250700	1057900	2603300	468480	581610
mws0438	2	C5H12O5	L-Arabitol	Others	Saccharides and Alcohols	7643-75-6	3	1308400	3055200	3903300	2411500	1424500	1171900	2102900	678760	401380
mws0183	2	C7H6O4	3,4-Dihydroxybenzoic acid (Protocatechuic acid)*	Phenolic acids	Phenolic acids	99-50-3	3	152280	532410	9	80951	70531	58278	91048	9	9
mws0639	2	C7H6O4	2,3-Dihydroxybenzoic Acid*	Phenolic acids	Phenolic acids	303-38-8	3	165800	578700	9	79080	90033	67653	64339	9	9
Jmwp002208	2	C8H10O3	3,4-dihydroxy phenylethanol	Phenolic acids	Phenolic acids	-	3	53119	61585	19868	29828	25064	20978	27108	18178	17603
MWS3035	2	C6H11NO4	N-Methyl-L-Glutamate	Amino acids and derivatives	Amino acids and derivatives	35989-16-3	3	607260	1346000	607040	261650	376400	453000	50121	58038	57533
mws1478	2	C10H14N2	Nicotine	Alkaloids	Pyridine alkaloids	54-11-5	3	355620	74201000	99804	100270	145970	85444	93942	9	75068
pmb0142	2	C9H8O3	Caffeic aldehyde	Phenolic acids	Phenolic acids	141632-15-7	3	464930	244440	146670	180070	194460	168570	154580	118980	129110
MWSslk066	2	C8H8O4	3-Hydroxy-4-methoxybenzoic acid	Phenolic acids	Phenolic acids	645-08-9	3	103720	177810	25478	20497	12691	53667	20739	20574	90969
mws0028	2	C8H8O4	Vanillic acid	Phenolic acids	Phenolic acids	121-34-6	3	248950	312990	74755	39815	43045	145290	38049	54315	154890
mws0024	2	C7H6O5	Gallic acid	Phenolic acids	Phenolic acids	149-91-7	3	80746	819720	119730	48845	41747	67733	82830	89104	104910
mws2212	2	C9H8O4	Caffeic acid	Phenolic acids	Phenolic acids	331-39-5	3	9	2125900	9	55832	78343	77374	9	9	9
MWS1113	2	C11H21NO4	Isobutyryl carnitine	Alkaloids	Alkaloids	25518-49-4	1	4211100	3049100	3268600	2431500	1892300	2036000	2219200	970810	1043400
mws0914	2	C15H12O5	Pinobanksin*	Flavonoids	Flavanonols	548-82-3	3	34450	545720	28298	22462	15732	20152	22168	59272	17969
Lmyn007883	2	C16H32O4	9,16-Dihydroxypalmitic acid	Lipids	Free fatty acids	38076-49-2	3	595330	474450	204410	100390	114680	144150	207900	143380	113200
mws0058	2	C16H12O6	Diosmetin (5,7,3'-Trihydroxy-4'-methoxyflavone)	Flavonoids	Flavanones	520-34-3	1	363620	815110	387330	238770	154550	378120	257970	302810	330850
MWSmce278	2	C21H26O3	Acitretin	Others	Vitamin	55079-83-9	3	534010	418620	641910	422300	292000	273110	246630	191620	307230
pmb3074	2	C16H18O8	5-O-p-Coumaroylquinic acid	Phenolic acids	Phenolic acids	1899-30-5	2	5274.3	1228600	5139.6	4929.7	9	17592	9	9	9
mws0178	2	C16H18O9	Chlorogenic acid (3-O-Caffeoylquinic acid)*	Phenolic acids	Phenolic acids	327-97-9	1	8234.7	17782000	9	16487	21398	192000	9	9	9
mws0055	2	C20H20O7	Tangeretin (4',5,6,7,8-Pentamethoxyflavone)	Flavonoids	Flavones	481-53-8	1	91359	5035400	117650	75223	51539	48189	63555	348500	98295
mws1313	2	C20H20O7	Sinensetin (5,6,7,3',4'-pentamethoxyflavone)	Flavonoids	Flavones	2306-27-6	3	11941	285000	10707	10578	7073	9	9	19522	10817
MWS0952	2	C18H40NO5P	Dihydrosphingosine-1-Phosphate	Lipids	Sphingolipids	19794-97-9	3	190530	80214	123710	92170	71467	58337	96822	31439	35526
Lmhp008337	2	C19H40NO7P	LysoPE 14:0(2n isomer)	Lipids	LPE	-	2	209880	937670	706830	220220	178770	221920	145250	397820	386710
pmp000117	2	C22H24O9	3,5,6,7,8,3',4'-Heptamethoxyflavone	Flavonoids	Flavonols	1178-24-1	2	11691	1251900	14500	11978	7256.6	5792.4	10836	17888	10051
pmp000441	2	C30H46O4	11-Keto-ursolic acid	Terpenoids	Triterpene	105870-59-5	3	234830	184890	349860	169250	111180	84706	106020	100250	100140
pmb0863	2	C24H46NO7P	LysoPC 16:2(2n isomer)	Lipids	LPC	-	1	44180000	29095000	21865000	13139000	14052000	15454000	7678300	2023400	2086200
mws1066	2	C27H32O14	Naringenin-7-O-Rutinoside(Narirutin)*	Flavonoids	Flavanones	14259-46-2	1	26772	3694800	21696	16471	15651	10861	13424	277980	42769
mws0046	2	C27H32O14	Naringenin-7-O-Neohesperidoside(Naringin)*	Flavonoids	Flavanones	10236-47-2	1	60288	10270000	71775	39765	42057	30115	29535	1052900	126750
mws0791	2	C28H34O14	Poncirin (Isosakuranetin-7-O-neohesperidoside)	Flavonoids	Flavanones	14941-08-3	3	4957.3	226060	1504.5	9	9	2703.9	1773.4	10529	9
pmn001583	2	C27H30O16	Quercetin-3-O-robinobioside*	Flavonoids	Flavonols	52525-35-6	1	9626.8	8433400	3457.3	8846	6154.4	1353500	7521.3	9	9
mws0036	2	C28H34O15	Hesperetin-7-O-rutinoside (Hesperidin)*	Flavonoids	Flavanones	520-26-3	1	25669	3154500	17709	9	10163	9	5781.6	332490	22816
pme0001	2	C28H34O15	Hesperetin-7-O-neohesperidoside(Neohesperidin)*	Flavonoids	Flavanones	13241-33-3	1	84379	15039000	81113	34582	52125	45124	39397	1748500	223180
