# Supplementary material for: Integrated physiological, metabolomic, and proteome analysis of Alpinia officinarum Hance essential oil inhibits the growth of Fusarium oxysporum of Panax notoginseng
Source: Front Microbiol. 2022 Nov 16;13:1031474. doi: 10.3389/fmicb.2022.1031474 (PMC9724623; doi:10.3389/fmicb.2022.1031474)
Supplement: Supplementary file 3 [file Table_3.XLSX]

## Sheet: Up
GO Terms Level 1	GO Terms Description	GO Terms Level	GO Terms ID	Mapping	Background	All Mapping	All Background	Fold Enrichment	Fisher's exact test p value	-log10(p value)	Related proteins
Cellular Component	mitochondrion	5	GO:0005739	26	687	50	2514	1.9	0.000292077	3.53	A0A2H3H3N6 F9FKC9 N4UK82 A0A5C6T4M7 F9FZR3 A0A420SBF2 A0A5C6SQV9 W9ZSP5 A0A2H3TFT0 N4TRL7 A0A2H3U189 X0HJU3 W9IQT6 X0M2L9 A0A420MRQ7 A0A4Q2VM69 A0A5C6SSU1 X0ADQ9 A0A5C6TA33 F9FB89 F9FVI6 N4TTZ1 W9IIH1 N4URN1 W9Q350 W9QBJ0
	mitochondrial envelope	5	GO:0005740	13	252	50	2514	2.59	0.000897841	3.05	A0A5C6T4M7 A0A420SBF2 W9ZSP5 A0A2H3TFT0 N4TRL7 X0HJU3 W9IQT6 X0M2L9 X0ADQ9 N4TTZ1 W9IIH1 N4URN1 W9QBJ0
	mitochondrial membrane	4	GO:0031966	12	225	50	2514	2.68	0.00110395	2.96	A0A5C6T4M7 A0A420SBF2 W9ZSP5 A0A2H3TFT0 N4TRL7 X0HJU3 W9IQT6 X0M2L9 X0ADQ9 N4TTZ1 W9IIH1 W9QBJ0
	mitochondrial inner membrane	5	GO:0005743	10	164	50	2514	3.07	0.00111476	2.95	A0A5C6T4M7 A0A420SBF2 W9ZSP5 A0A2H3TFT0 X0HJU3 W9IQT6 X0M2L9 X0ADQ9 N4TTZ1 W9QBJ0
	eisosome	3	GO:0032126	2	3	50	2514	33.52	0.00114858	2.94	A0A2H3H3N6 W9IIH1
	organelle inner membrane	4	GO:0019866	10	170	50	2514	2.96	0.00147295	2.83	A0A5C6T4M7 A0A420SBF2 W9ZSP5 A0A2H3TFT0 X0HJU3 W9IQT6 X0M2L9 X0ADQ9 N4TTZ1 W9QBJ0
	intrinsic component of membrane	3	GO:0031224	15	383	50	2514	1.97	0.00804153	2.09	X0I7H8 A0A5C6T4M7 F9FZR3 A0A420SBF2 N4USY1 A0A5C6SQV9 W9HFA6 A0A2H3U189 X0MGI4 X0HJU3 W9IQT6 F9FB89 X0I7P8 N4TTZ1 W9QBJ0
	membrane	2	GO:0016020	26	848	50	2514	1.54	0.00941399	2.03	A0A2H3H3N6 X0I7H8 A0A5C6T4M7 F9FZR3 A0A420SBF2 N4USY1 A0A5C6SQV9 W9HFA6 W9ZSP5 A0A2H3TFT0 X0IZ25 N4TRL7 A0A2H3U189 X0MGI4 X0HJU3 W9IQT6 X0M2L9 X0J0V5 X0ADQ9 F9FB89 X0I7P8 N4TTZ1 W9IIH1 W9IE66 X0LVS1 W9QBJ0
Molecular Function	monooxygenase activity	4	GO:0004497	4	9	47	2256	21.33	1.93323e-05	4.71	X0M2L9 X0J0V5 X0MFI0 X0LVS1
	oxidoreductase activity	3	GO:0016491	13	218	47	2256	2.86	0.000319758	3.5	A0A420SBF2 N4USY1 A0A2H3HWM9 X0MGI4 X0M2L9 N4UFA6 X0B6F2 A0A420MRQ7 W9PC55 X0J0V5 X0MFI0 W9J782 X0LVS1
	lipase activity	5	GO:0016298	2	10	47	2256	9.6	0.0171891	1.76	W9HFA6 X0LVJ3
	cation transmembrane transporter activity	6	GO:0008324	4	52	47	2256	3.69	0.02155	1.67	A0A5C6T4M7 F9FZR3 A0A2H3U189 X0I7P8
	transmembrane transporter activity	3	GO:0022857	6	108	47	2256	2.67	0.0226662	1.64	A0A5C6T4M7 F9FZR3 A0A5C6SQV9 A0A2H3U189 W9IQT6 X0I7P8
	active transmembrane transporter activity	4	GO:0022804	4	63	47	2256	3.05	0.0401619	1.4	F9FZR3 A0A5C6SQV9 A0A2H3U189 W9IQT6
	pyridoxal phosphate binding	4	GO:0030170	2	16	47	2256	6	0.0423468	1.37	F9FVI6 W9Q350
	vitamin B6 binding	4	GO:0070279	2	16	47	2256	6	0.0423468	1.37	F9FVI6 W9Q350
Biological Process	ergosterol biosynthetic process	6	GO:0006696	6	23	51	2561	13.1	3.60324e-06	5.44	N4USY1 A0A2H3HWM9 X0MGI4 X0J0V5 N4UFJ8 X0LVS1
	phytosteroid biosynthetic process	6	GO:0016129	6	23	51	2561	13.1	3.60324e-06	5.44	N4USY1 A0A2H3HWM9 X0MGI4 X0J0V5 N4UFJ8 X0LVS1
	secondary alcohol biosynthetic process	7	GO:1902653	6	25	51	2561	12.05	6.13201e-06	5.21	N4USY1 A0A2H3HWM9 X0MGI4 X0J0V5 N4UFJ8 X0LVS1
	sterol biosynthetic process	6	GO:0016126	6	26	51	2561	11.59	7.85125e-06	5.11	N4USY1 A0A2H3HWM9 X0MGI4 X0J0V5 N4UFJ8 X0LVS1
	steroid biosynthetic process	6	GO:0006694	6	26	51	2561	11.59	7.85125e-06	5.11	N4USY1 A0A2H3HWM9 X0MGI4 X0J0V5 N4UFJ8 X0LVS1
	secondary alcohol metabolic process	6	GO:1902652	6	26	51	2561	11.59	7.85125e-06	5.11	N4USY1 A0A2H3HWM9 X0MGI4 X0J0V5 N4UFJ8 X0LVS1
	alcohol biosynthetic process	6	GO:0046165	6	40	51	2561	7.53	0.000105785	3.98	N4USY1 A0A2H3HWM9 X0MGI4 X0J0V5 N4UFJ8 X0LVS1
	carboxylic acid catabolic process	6	GO:0046395	6	64	51	2561	4.71	0.00143449	2.84	A0A420P5P3 N4UFA6 X0B6F2 X0MFI0 F9FVI6 N4URN1
	monocarboxylic acid catabolic process	7	GO:0072329	4	27	51	2561	7.44	0.00174655	2.76	X0B6F2 X0MFI0 F9FVI6 N4URN1
	ubiquinone metabolic process	6	GO:0006743	3	15	51	2561	10.04	0.00286042	2.54	W9ZSP5 X0M2L9 X0ADQ9
	ubiquinone biosynthetic process	7	GO:0006744	3	15	51	2561	10.04	0.00286042	2.54	W9ZSP5 X0M2L9 X0ADQ9
	cellular response to glucose starvation	6	GO:0042149	3	16	51	2561	9.42	0.00347137	2.46	X0C5D0 F9FZR3 A0A2H3U189
	quinone biosynthetic process	6	GO:1901663	3	17	51	2561	8.86	0.00415642	2.38	W9ZSP5 X0M2L9 X0ADQ9
	cation transmembrane transport	7	GO:0098655	5	72	51	2561	3.49	0.013122	1.88	A0A5C6T4M7 F9FZR3 A0A2H3U189 X0I7P8 N4TTZ1

## Sheet: Down
GO Terms Level 1	GO Terms Description	GO Terms Level	GO Terms ID	Mapping	Background	All Mapping	All Background	Fold Enrichment	Fisher's exact test p value	-log10(p value)	Related proteins
Cellular Component	transcriptionally active chromatin	6	GO:0035327	4	9	56	2514	19.95	2.56391e-05	4.59	A0A0D2XD94 A0A420RXL6 N4TNP8 W9INP4
	transcription elongation factor complex	4	GO:0008023	4	15	56	2514	11.97	0.000251329	3.6	A0A0D2XD94 A0A5C6TJB9 A0A2H3GXR6 N4TNP8
	Cdc73/Paf1 complex	5	GO:0016593	2	4	56	2514	22.45	0.00284195	2.55	A0A0D2XD94 N4TNP8
	chromosome, centromeric core domain	6	GO:0034506	2	5	56	2514	17.96	0.0046689	2.33	W9INP4 X0MR64
	TRAPPI protein complex	3	GO:1990070	2	5	56	2514	17.96	0.0046689	2.33	A0A0J9V1W7 W9PSX5
	nuclear condensin complex	5	GO:0000799	2	5	56	2514	17.96	0.0046689	2.33	A0A420RXL6 X0MR64
	condensin complex	4	GO:0000796	2	5	56	2514	17.96	0.0046689	2.33	A0A420RXL6 X0MR64
	TRAPPIII protein complex	5	GO:1990072	2	6	56	2514	14.96	0.00690345	2.16	A0A0J9V1W7 W9PSX5
Molecular Function	primary amine oxidase activity	6	GO:0008131	3	3	48	2256	47	9.05018e-06	5.04	A0A420R6P5 A0A2H3GD32 X0B6I2
	copper ion binding	7	GO:0005507	4	10	48	2256	18.8	3.45388e-05	4.46	A0A0D2Y921 A0A420R6P5 A0A2H3GD32 X0B6I2
	quinone binding	4	GO:0048038	3	5	48	2256	28.2	8.78116e-05	4.06	A0A420R6P5 A0A2H3GD32 X0B6I2
	RNA polymerase II complex binding	5	GO:0000993	4	14	48	2256	13.43	0.000154603	3.81	A0A0D2XD94 A0A5C6TJB9 N4TNP8 W9IRM2
	RNA polymerase core enzyme binding	6	GO:0043175	4	15	48	2256	12.53	0.000207537	3.68	A0A0D2XD94 A0A5C6TJB9 N4TNP8 W9IRM2
	basal transcription machinery binding	4	GO:0001098	4	15	48	2256	12.53	0.000207537	3.68	A0A0D2XD94 A0A5C6TJB9 N4TNP8 W9IRM2
	RNA polymerase binding	5	GO:0070063	4	15	48	2256	12.53	0.000207537	3.68	A0A0D2XD94 A0A5C6TJB9 N4TNP8 W9IRM2
	aldehyde dehydrogenase (NAD+) activity	6	GO:0004029	3	10	48	2256	14.1	0.000977342	3.01	F9F353 W9II76 W9III8
Biological Process	amine catabolic process	6	GO:0009310	5	13	54	2561	18.24	3.91304e-06	5.41	A0A420R6P5 A0A2H3GD32 X0B6I2 F9F353 W9III8
	DNA packaging	7	GO:0006323	6	45	54	2561	6.32	0.000286763	3.54	A0A420RXL6 A0A2H3GXR6 A0A2H3HEH8 A0A5C6T361 W9INP4 X0MR64
	regulation of chromatin silencing	6	GO:0031935	4	21	54	2561	9.03	0.000810235	3.09	A0A0D2XD94 A0A2H3HEH8 N4TNP8 W9IRM2
	cellular cation homeostasis	7	GO:0030003	7	78	54	2561	4.26	0.00103658	2.98	A0A0D2Y921 A0A420R6P5 A0A2H3GD32 A0A2H3H7C7 N4U1E8 X0B6I2 W9PRF5
	cation homeostasis	7	GO:0055080	7	80	54	2561	4.15	0.00120646	2.92	A0A0D2Y921 A0A420R6P5 A0A2H3GD32 A0A2H3H7C7 N4U1E8 X0B6I2 W9PRF5
	Ras protein signal transduction	6	GO:0007265	4	24	54	2561	7.9	0.00137249	2.86	A0A559LXU3 N4UP53 X0NUF7 W9P7S5
	cellular ion homeostasis	6	GO:0006873	7	84	54	2561	3.95	0.00161166	2.79	A0A0D2Y921 A0A420R6P5 A0A2H3GD32 A0A2H3H7C7 N4U1E8 X0B6I2 W9PRF5
	negative regulation of RNA metabolic process	7	GO:0051253	9	136	54	2561	3.14	0.00177315	2.75	A0A0D2XA10 A0A5C6TJB9 A0A420RXL6 A0A2H3HEH8 N4TNP8 A0A4Q2VRZ2 X0LYL1 X0NUF7 W9IRM2
	DNA conformation change	6	GO:0071103	6	64	54	2561	4.45	0.00194008	2.71	A0A420RXL6 A0A2H3GXR6 A0A2H3HEH8 A0A5C6T361 W9INP4 X0MR64
	ion homeostasis	6	GO:0050801	7	89	54	2561	3.73	0.00225996	2.65	A0A0D2Y921 A0A420R6P5 A0A2H3GD32 A0A2H3H7C7 N4U1E8 X0B6I2 W9PRF5
	positive regulation of conidium formation	6	GO:0075307	2	4	54	2561	23.71	0.00254878	2.59	W9ICN3 F9F7K8
	regulation of DNA repair	7	GO:0006282	3	14	54	2561	10.16	0.00273741	2.56	A0A0D2XD94 A0A5C6TJB9 N4TNP8
	negative regulation of biosynthetic process	6	GO:0009890	10	178	54	2561	2.66	0.00332663	2.48	A0A0D2XA10 A0A5C6TJB9 A0A420RXL6 A0A2H3HVF5 A0A2H3HEH8 N4TNP8 A0A4Q2VRZ2 X0LYL1 X0NUF7 W9IRM2
	inorganic ion homeostasis	7	GO:0098771	6	73	54	2561	3.9	0.00380784	2.42	A0A0D2Y921 A0A420R6P5 A0A2H3GD32 N4U1E8 X0B6I2 W9PRF5

## Sheet: all
GO Terms Level 1	GO Terms Description	GO Terms Level	GO Terms ID	Mapping	Background	All Mapping	All Background	Fold Enrichment	Fisher's exact test p value	-log10(p value)	Related proteins
Cellular Component	transcriptionally active chromatin	6	GO:0035327	4	9	106	2514	10.54	0.000319671	3.5	A0A0D2XD94 A0A420RXL6 N4TNP8 W9INP4
	TRAPPIII protein complex	5	GO:1990072	3	6	106	2514	11.86	0.00132844	2.88	A0A0J9V1W7 W9ZP37 W9PSX5
	transcription elongation factor complex	4	GO:0008023	4	15	106	2514	6.32	0.00284495	2.55	A0A0D2XD94 A0A5C6TJB9 A0A2H3GXR6 N4TNP8
	eisosome	3	GO:0032126	2	3	106	2514	15.81	0.00513929	2.29	A0A2H3H3N6 W9IIH1
	TRAPP complex	4	GO:0030008	3	10	106	2514	7.12	0.00704153	2.15	A0A0J9V1W7 W9ZP37 W9PSX5
	microbody lumen	5	GO:0031907	3	10	106	2514	7.12	0.00704153	2.15	A0A2H3SZE1 X0B6F2 N4URN1
	peroxisomal matrix	6	GO:0005782	3	10	106	2514	7.12	0.00704153	2.15	A0A2H3SZE1 X0B6F2 N4URN1
	Cdc73/Paf1 complex	5	GO:0016593	2	4	106	2514	11.86	0.00999581	2	A0A0D2XD94 N4TNP8
Molecular Function	oxidoreductase activity	3	GO:0016491	24	218	95	2256	2.61	5.07519e-06	5.29	A0A2H3SZE1 A0A420R6P5 A0A2H3GD32 A0A420SBF2 N4USY1 X0CSP1 A0A2H3HWM9 X0MGI4 X0B6I2 X0M2L9 W9PBA6 N4UFA6 X0B6F2 A0A420MRQ7 W9PRF5 W9PC55 X0J0V5 A0A559KVW4 X0MFI0 F9F353 W9II76 W9III8 W9J782 X0LVS1
	primary amine oxidase activity	6	GO:0008131	3	3	95	2256	23.75	7.24261e-05	4.14	A0A420R6P5 A0A2H3GD32 X0B6I2
	monooxygenase activity	4	GO:0004497	4	9	95	2256	10.55	0.00031629	3.5	X0M2L9 X0J0V5 X0MFI0 X0LVS1
	copper ion binding	7	GO:0005507	4	10	95	2256	9.5	0.000510199	3.29	A0A0D2Y921 A0A420R6P5 A0A2H3GD32 X0B6I2
	quinone binding	4	GO:0048038	3	5	95	2256	14.25	0.000680615	3.17	A0A420R6P5 A0A2H3GD32 X0B6I2
	RNA polymerase II complex binding	5	GO:0000993	4	14	95	2256	6.78	0.00213468	2.67	A0A0D2XD94 A0A5C6TJB9 N4TNP8 W9IRM2
	basal transcription machinery binding	4	GO:0001098	4	15	95	2256	6.33	0.00281785	2.55	A0A0D2XD94 A0A5C6TJB9 N4TNP8 W9IRM2
	RNA polymerase core enzyme binding	6	GO:0043175	4	15	95	2256	6.33	0.00281785	2.55	A0A0D2XD94 A0A5C6TJB9 N4TNP8 W9IRM2
Biological Process	amine catabolic process	6	GO:0009310	5	13	105	2561	9.38	0.000104306	3.98	A0A420R6P5 A0A2H3GD32 X0B6I2 F9F353 W9III8
	ergosterol biosynthetic process	6	GO:0006696	6	23	105	2561	6.36	0.000235295	3.63	N4USY1 A0A2H3HWM9 X0MGI4 X0J0V5 N4UFJ8 X0LVS1
	phytosteroid biosynthetic process	6	GO:0016129	6	23	105	2561	6.36	0.000235295	3.63	N4USY1 A0A2H3HWM9 X0MGI4 X0J0V5 N4UFJ8 X0LVS1
	secondary alcohol biosynthetic process	7	GO:1902653	6	25	105	2561	5.85	0.00038603	3.41	N4USY1 A0A2H3HWM9 X0MGI4 X0J0V5 N4UFJ8 X0LVS1
	secondary alcohol metabolic process	6	GO:1902652	6	26	105	2561	5.63	0.000485307	3.31	N4USY1 A0A2H3HWM9 X0MGI4 X0J0V5 N4UFJ8 X0LVS1
	steroid biosynthetic process	6	GO:0006694	6	26	105	2561	5.63	0.000485307	3.31	N4USY1 A0A2H3HWM9 X0MGI4 X0J0V5 N4UFJ8 X0LVS1
	sterol biosynthetic process	6	GO:0016126	6	26	105	2561	5.63	0.000485307	3.31	N4USY1 A0A2H3HWM9 X0MGI4 X0J0V5 N4UFJ8 X0LVS1
	Ras protein signal transduction	6	GO:0007265	5	24	105	2561	5.08	0.00240017	2.62	A0A559LXU3 W9LBD2 N4UP53 X0NUF7 W9P7S5
	cellular cation homeostasis	7	GO:0030003	9	78	105	2561	2.81	0.0039713	2.4	A0A0D2Y921 A0A420R6P5 A0A2H3GD32 A0A2H3H7C7 A0A5C6SQV9 N4U1E8 A0A2H3U189 X0B6I2 W9PRF5
	carboxylic acid catabolic process	6	GO:0046395	8	64	105	2561	3.05	0.00400138	2.4	A0A420P5P3 W9Q4H3 A0A4Q2VRZ2 N4UFA6 X0B6F2 X0MFI0 F9FVI6 N4URN1
	monocarboxylic acid catabolic process	7	GO:0072329	5	27	105	2561	4.52	0.00413317	2.38	W9Q4H3 X0B6F2 X0MFI0 F9FVI6 N4URN1
	cation homeostasis	7	GO:0055080	9	80	105	2561	2.74	0.00471601	2.33	A0A0D2Y921 A0A420R6P5 A0A2H3GD32 A0A2H3H7C7 A0A5C6SQV9 N4U1E8 A0A2H3U189 X0B6I2 W9PRF5
	alcohol biosynthetic process	6	GO:0046165	6	40	105	2561	3.66	0.00507164	2.29	N4USY1 A0A2H3HWM9 X0MGI4 X0J0V5 N4UFJ8 X0LVS1
	Rho protein signal transduction	7	GO:0007266	3	10	105	2561	7.32	0.00651203	2.19	A0A559LXU3 W9LBD2 X0NUF7
