# Supplementary material for: Integrated physiological, metabolomic, and proteome analysis of Alpinia officinarum Hance essential oil inhibits the growth of Fusarium oxysporum of Panax notoginseng
Source: Front Microbiol. 2022 Nov 16;13:1031474. doi: 10.3389/fmicb.2022.1031474 (PMC9724623; doi:10.3389/fmicb.2022.1031474)
Supplement: Supplementary file 4 [file Table_4.XLSX]

## Sheet: Up
GO Terms Level 1	GO Terms Description	GO Terms Level	GO Terms ID	Mapping	Background	All Mapping	All Background	Fold Enrichment	Fisher's exact test p value	-log10(p value)	Related proteins
Cellular Component	lipid droplet	5	GO:0005811	5	20	93	2514	6.76	0.000620587	3.21	A0A2H3HZC9 X0LVJ3 X0IJG0 A0A4Q2W338 X0J0V5
	integral component of membrane	4	GO:0016021	26	370	93	2514	1.9	0.000815203	3.09	F9GFU0 X0I7H8 W9ZPR4 F9FZR3 A0A420SBF2 N4USY1 A0A5C6SQV9 A0A559LBJ1 X0HJU3 A0A420TSZ5 A0A5C6T4Q6 N4U9I1 W9IQT6 A0A5C6STL1 A0A5C6THF5 X0IJG0 N4UL12 W9PRF5 X0IBT2 X0M6M2 A0A5C6SNJ9 A0A5C6T021 F9FB89 X0I7P8 N4TTZ1 W9QBJ0
	fatty acid synthase complex	4	GO:0005835	2	2	93	2514	27.03	0.00135429	2.87	A0A2H3HZC9 A0A5C6THZ6
	intrinsic component of membrane	3	GO:0031224	26	383	93	2514	1.84	0.0016803	2.77	F9GFU0 X0I7H8 W9ZPR4 F9FZR3 A0A420SBF2 N4USY1 A0A5C6SQV9 A0A559LBJ1 X0HJU3 A0A420TSZ5 A0A5C6T4Q6 N4U9I1 W9IQT6 A0A5C6STL1 A0A5C6THF5 X0IJG0 N4UL12 W9PRF5 X0IBT2 X0M6M2 A0A5C6SNJ9 A0A5C6T021 F9FB89 X0I7P8 N4TTZ1 W9QBJ0
	RNA polymerase I complex	6	GO:0005736	3	9	93	2514	9.01	0.00350175	2.46	N4UKS0 A0A5C6SPX4 W9INV6
	integral component of plasma membrane	5	GO:0005887	4	21	93	2514	5.15	0.00647662	2.19	W9ZPR4 F9FZR3 W9PRF5 X0M6M2
	endoplasmic reticulum	5	GO:0005783	18	270	93	2514	1.8	0.0100405	2	F9GFU0 X0I7H8 W9ZPR4 F9FZR3 N4USY1 A0A2H3HWM9 W9HUD7 A0A420TSZ5 A0A5C6T4Q6 N4TW53 N4U9I1 X0IJG0 A0A420MP95 N4UL12 X0IBT2 X0J0V5 X0M6M2 X0LVS1
	nuclear inner membrane	5	GO:0005637	2	6	93	2514	9.01	0.0184296	1.73	X0LWE6 A0A5C6T021
Molecular Function	lipid transporter activity	4	GO:0005319	5	19	87	2256	6.82	0.000576462	3.24	F9GFU0 A0A5C6SQV9 N4U9I1 A0A4Q2W338 A0A5C6SNJ9
	phospholipid transporter activity	5	GO:0005548	4	13	87	2256	7.98	0.00113052	2.95	A0A5C6SQV9 N4U9I1 A0A4Q2W338 A0A5C6SNJ9
	S-malonyltransferase activity	7	GO:0016419	2	2	87	2256	25.93	0.00147073	2.83	A0A2H3HZC9 A0A5C6THZ6
	malonyltransferase activity	6	GO:0016420	2	2	87	2256	25.93	0.00147073	2.83	A0A2H3HZC9 A0A5C6THZ6
	fatty-acyl-CoA synthase activity	7	GO:0004321	2	2	87	2256	25.93	0.00147073	2.83	A0A2H3HZC9 A0A5C6THZ6
	monooxygenase activity	4	GO:0004497	3	9	87	2256	8.64	0.00393252	2.41	X0M2L9 X0J0V5 X0LVS1
	S-acetyltransferase activity	7	GO:0016418	2	3	87	2256	17.29	0.00430126	2.37	A0A2H3HZC9 A0A5C6THZ6
	aspartate-tRNA ligase activity	7	GO:0004815	2	3	87	2256	17.29	0.00430126	2.37	X0AKP7 W9PMG7
Biological Process	sterol biosynthetic process	6	GO:0016126	8	26	97	2561	8.12	2.82322e-06	5.55	N4USY1 A0A2H3HWM9 N4TW53 N4UL12 A0A4Q2W338 X0J0V5 N4UFJ8 X0LVS1
	steroid biosynthetic process	6	GO:0006694	8	26	97	2561	8.12	2.82322e-06	5.55	N4USY1 A0A2H3HWM9 N4TW53 N4UL12 A0A4Q2W338 X0J0V5 N4UFJ8 X0LVS1
	ergosterol biosynthetic process	6	GO:0006696	7	23	97	2561	8.04	1.34279e-05	4.87	N4USY1 A0A2H3HWM9 N4TW53 N4UL12 X0J0V5 N4UFJ8 X0LVS1
	phytosteroid biosynthetic process	6	GO:0016129	7	23	97	2561	8.04	1.34279e-05	4.87	N4USY1 A0A2H3HWM9 N4TW53 N4UL12 X0J0V5 N4UFJ8 X0LVS1
	secondary alcohol biosynthetic process	7	GO:1902653	7	25	97	2561	7.39	2.47355e-05	4.61	N4USY1 A0A2H3HWM9 N4TW53 N4UL12 X0J0V5 N4UFJ8 X0LVS1
	secondary alcohol metabolic process	6	GO:1902652	7	26	97	2561	7.11	3.28084e-05	4.48	N4USY1 A0A2H3HWM9 N4TW53 N4UL12 X0J0V5 N4UFJ8 X0LVS1
	alcohol biosynthetic process	6	GO:0046165	8	40	97	2561	5.28	8.95238e-05	4.05	N4USY1 A0A2H3HWM9 N4TW53 N4U0Z4 N4UL12 X0J0V5 N4UFJ8 X0LVS1
	phospholipid transport	6	GO:0015914	4	16	97	2561	6.6	0.00247902	2.61	A0A5C6SQV9 N4U9I1 A0A4Q2W338 A0A5C6SNJ9
	anion transport	6	GO:0006820	9	79	97	2561	3.01	0.00251726	2.6	W9ZPR4 F9FZR3 A0A5C6SQV9 X0AFN4 N4U9I1 W9IQT6 A0A4Q2W338 A0A5C6SNJ9 X0I7P8
	ceramide metabolic process	6	GO:0006672	3	8	97	2561	9.9	0.00256888	2.59	W9HTH9 X0IJG0 W9PC55
	nucleoside bisphosphate metabolic process	6	GO:0033865	5	27	97	2561	4.89	0.00292376	2.53	A0A559LBJ1 X0AM15 A0A5C6STL1 N4UL12 N4UFJ8
	purine nucleoside bisphosphate metabolic process	6	GO:0034032	5	27	97	2561	4.89	0.00292376	2.53	A0A559LBJ1 X0AM15 A0A5C6STL1 N4UL12 N4UFJ8
	ribonucleoside bisphosphate metabolic process	7	GO:0033875	5	27	97	2561	4.89	0.00292376	2.53	A0A559LBJ1 X0AM15 A0A5C6STL1 N4UL12 N4UFJ8
	glycosylceramide metabolic process	7	GO:0006677	2	3	97	2561	17.6	0.00415557	2.38	W9HTH9 W9PC55

## Sheet: Down
GO Terms Level 1	GO Terms Description	GO Terms Level	GO Terms ID	Mapping	Background	All Mapping	All Background	Fold Enrichment	Fisher's exact test p value	-log10(p value)	Related proteins
Cellular Component	storage vacuole	6	GO:0000322	20	183	115	2514	2.39	0.000157095	3.8	X0AVZ0 X0DBQ1 A0A5C6TJN3 F9G2X8 W9HX74 N4U1E8 X0LI53 X0AZI6 X0HZ04 A0A2H3U189 N4U8Y9 W9ICN3 A0A420MHU6 N4UP68 X0NUF7 A0A559KVW4 W9HCF9 A0A5C6TC73 X0B0E6 W9HIV8
	lytic vacuole	6	GO:0000323	20	183	115	2514	2.39	0.000157095	3.8	X0AVZ0 X0DBQ1 A0A5C6TJN3 F9G2X8 W9HX74 N4U1E8 X0LI53 X0AZI6 X0HZ04 A0A2H3U189 N4U8Y9 W9ICN3 A0A420MHU6 N4UP68 X0NUF7 A0A559KVW4 W9HCF9 A0A5C6TC73 X0B0E6 W9HIV8
	fungal-type vacuole	7	GO:0000324	20	183	115	2514	2.39	0.000157095	3.8	X0AVZ0 X0DBQ1 A0A5C6TJN3 F9G2X8 W9HX74 N4U1E8 X0LI53 X0AZI6 X0HZ04 A0A2H3U189 N4U8Y9 W9ICN3 A0A420MHU6 N4UP68 X0NUF7 A0A559KVW4 W9HCF9 A0A5C6TC73 X0B0E6 W9HIV8
	vacuole	5	GO:0005773	20	186	115	2514	2.35	0.000314049	3.5	X0AVZ0 X0DBQ1 A0A5C6TJN3 F9G2X8 W9HX74 N4U1E8 X0LI53 X0AZI6 X0HZ04 A0A2H3U189 N4U8Y9 W9ICN3 A0A420MHU6 N4UP68 X0NUF7 A0A559KVW4 W9HCF9 A0A5C6TC73 X0B0E6 W9HIV8
	nuclear chromosome	5	GO:0000228	17	198	115	2514	1.88	0.0114017	1.94	F9FSX7 A0A2H3HH62 A0A5C6TJB9 A0A2H3GN34 A0A2H3H448 A0A2H3HEH8 A0A2H3HUK8 X0AKD9 W9IHD9 X0MR64 X0MN65 A0A559L1E1 A0A420MHU6 N4TX56 W9PL91 X0IB43 X0JLT2
	integral component of plasma membrane	5	GO:0005887	4	21	115	2514	4.16	0.0135945	1.87	W9JC86 X0HZ04 N4U8Y9 A0A420PHE4
	condensin complex	4	GO:0000796	2	5	115	2514	8.74	0.018946	1.72	X0MR64 W9PL91
	chromosome, centromeric core domain	6	GO:0034506	2	5	115	2514	8.74	0.018946	1.72	X0AKD9 X0MR64
Molecular Function	protein kinase activity	6	GO:0004672	14	68	101	2256	4.6	8.73818e-07	6.06	A0A0D2XA10 X0IZ38 F9FL64 X0AL76 A0A2H3HVM6 X0IAQ1 X0MN65 A0A420MHU6 A0A420MXJ1 X0NUF7 A0A5C6T0B8 N4UBG6 W9J3P5 W9QG19
	protein serine/threonine kinase activity	7	GO:0004674	12	56	101	2256	4.79	3.63827e-06	5.44	A0A0D2XA10 X0IZ38 F9FL64 X0AL76 X0IAQ1 X0MN65 A0A420MHU6 A0A420MXJ1 X0NUF7 A0A5C6T0B8 N4UBG6 W9J3P5
	kinase activity	5	GO:0016301	17	128	101	2256	2.97	3.1238e-05	4.51	A0A0D2XA10 X0IZ38 F9FL64 X0AL76 A0A2H3HVM6 X0IAQ1 X0MN65 W9PBA6 A0A420MHU6 A0A420MXJ1 W9K672 X0A9B5 X0NUF7 A0A5C6T0B8 N4UBG6 W9J3P5 W9QG19
	aldehyde dehydrogenase (NAD+) activity	6	GO:0004029	4	10	101	2256	8.93	0.000645791	3.19	A0A559LPA5 F9F353 W9II76 W9III8
	metal ion transmembrane transporter activity	8	GO:0046873	5	21	101	2256	5.32	0.00186922	2.73	N4V0P1 X0LI53 W9JC86 X0HZ04 A0A2H3U189
	Rac GTPase binding	9	GO:0048365	2	2	101	2256	22.34	0.00198534	2.7	F9FL64 X0NUF7
	calcium activated cation channel activity	8	GO:0005227	2	2	101	2256	22.34	0.00198534	2.7	X0LI53 X0HZ04
	MAP kinase kinase kinase activity	5	GO:0004709	2	2	101	2256	22.34	0.00198534	2.7	A0A420MXJ1 N4UBG6
Biological Process	invasive filamentous growth	6	GO:0036267	8	23	109	2561	8.17	2.39961e-06	5.62	F9FL64 A0A0D2XX01 X0CSP1 N4U1E8 X0HZ04 A0A420MHU6 N4UBG6 W9J3P5
	protein phosphorylation	7	GO:0006468	14	85	109	2561	3.87	8.37581e-06	5.08	A0A0D2XA10 X0IZ38 F9FL64 X0AL76 A0A2H3HVM6 X0IAQ1 X0MN65 A0A420MHU6 A0A420MXJ1 X0NUF7 A0A5C6T0B8 N4UBG6 W9J3P5 W9QG19
	regulation of MAPK cascade	7	GO:0043408	7	24	109	2561	6.85	3.96665e-05	4.4	F9FL64 X0AL76 A0A2H3HVM6 A0A420MXJ1 X0NUF7 N4UBG6 W9J3P5
	positive regulation of cell development	7	GO:0010720	4	6	109	2561	15.66	4.3653e-05	4.36	X0MDE1 W9ICN3 F9F7K8 W9J3P5
	positive regulation of sporulation	6	GO:0043938	4	7	109	2561	13.43	9.85181e-05	4.01	X0MDE1 W9ICN3 F9F7K8 W9J3P5
	regulation of cell development	6	GO:0060284	5	15	109	2561	7.83	0.000272018	3.57	X0MDE1 W9ICN3 F9F7K8 N4UBG6 W9J3P5
	regulation of apoptotic process	7	GO:0042981	5	15	109	2561	7.83	0.000272018	3.57	F9FL64 X0AL76 A0A420MXJ1 X0NUF7 N4UBG6
	positive regulation of conidium formation	6	GO:0075307	3	4	109	2561	17.62	0.00029098	3.54	X0MDE1 W9ICN3 F9F7K8
	positive regulation of cell differentiation	6	GO:0045597	4	9	109	2561	10.44	0.000331833	3.48	X0MDE1 W9ICN3 F9F7K8 W9J3P5
	metal ion transport	7	GO:0030001	7	33	109	2561	4.98	0.000356157	3.45	A0A0D2Y921 F9G2X8 N4V0P1 X0LI53 W9JC86 X0HZ04 A0A2H3U189
	regulation of programmed cell death	6	GO:0043067	5	17	109	2561	6.91	0.000523429	3.28	F9FL64 X0AL76 A0A420MXJ1 X0NUF7 N4UBG6
	negative regulation of conjugation	6	GO:0031135	4	12	109	2561	7.83	0.00118014	2.93	X0MN65 A0A420MHU6 X0LYL1 A0A5C6T0B8
	beta-alanine biosynthetic process	6	GO:0019483	3	6	109	2561	11.75	0.00136611	2.86	A0A559LPA5 F9F353 W9III8
	amine catabolic process	6	GO:0009310	4	13	109	2561	7.23	0.00164915	2.78	X0B6I2 A0A559LPA5 F9F353 W9III8

## Sheet: all
GO Terms Level 1	GO Terms Description	GO Terms Level	GO Terms ID	Mapping	Background	All Mapping	All Background	Fold Enrichment	Fisher's exact test p value	-log10(p value)	Related proteins
Cellular Component	integral component of plasma membrane	5	GO:0005887	8	21	208	2514	4.6	0.000152066	3.82	W9ZPR4 F9FZR3 W9JC86 X0HZ04 N4U8Y9 A0A420PHE4 W9PRF5 X0M6M2
	storage vacuole	6	GO:0000322	29	183	208	2514	1.92	0.000401738	3.4	X0AVZ0 X0DBQ1 A0A5C6TJN3 A0A0U1ZF67 F9G2X8 W9HX74 A0A5C6SUY0 F9FZR3 A0A5C6SQV9 X0AG53 N4U1E8 X0LI53 X0AZI6 X0IZ25 X0HZ04 A0A2H3U189 N4U8Y9 W9ICN3 A0A5C6THF5 A0A420MHU6 N4UP68 X0NUF7 A0A559KVW4 W9HCF9 A0A5C6SNJ9 A0A5C6TC73 X0I7P8 X0B0E6 W9HIV8
	lytic vacuole	6	GO:0000323	29	183	208	2514	1.92	0.000401738	3.4	X0AVZ0 X0DBQ1 A0A5C6TJN3 A0A0U1ZF67 F9G2X8 W9HX74 A0A5C6SUY0 F9FZR3 A0A5C6SQV9 X0AG53 N4U1E8 X0LI53 X0AZI6 X0IZ25 X0HZ04 A0A2H3U189 N4U8Y9 W9ICN3 A0A5C6THF5 A0A420MHU6 N4UP68 X0NUF7 A0A559KVW4 W9HCF9 A0A5C6SNJ9 A0A5C6TC73 X0I7P8 X0B0E6 W9HIV8
	fungal-type vacuole	7	GO:0000324	29	183	208	2514	1.92	0.000401738	3.4	X0AVZ0 X0DBQ1 A0A5C6TJN3 A0A0U1ZF67 F9G2X8 W9HX74 A0A5C6SUY0 F9FZR3 A0A5C6SQV9 X0AG53 N4U1E8 X0LI53 X0AZI6 X0IZ25 X0HZ04 A0A2H3U189 N4U8Y9 W9ICN3 A0A5C6THF5 A0A420MHU6 N4UP68 X0NUF7 A0A559KVW4 W9HCF9 A0A5C6SNJ9 A0A5C6TC73 X0I7P8 X0B0E6 W9HIV8
	vacuole	5	GO:0005773	29	186	208	2514	1.88	0.000729738	3.14	X0AVZ0 X0DBQ1 A0A5C6TJN3 A0A0U1ZF67 F9G2X8 W9HX74 A0A5C6SUY0 F9FZR3 A0A5C6SQV9 X0AG53 N4U1E8 X0LI53 X0AZI6 X0IZ25 X0HZ04 A0A2H3U189 N4U8Y9 W9ICN3 A0A5C6THF5 A0A420MHU6 N4UP68 X0NUF7 A0A559KVW4 W9HCF9 A0A5C6SNJ9 A0A5C6TC73 X0I7P8 X0B0E6 W9HIV8
	lipid droplet	5	GO:0005811	6	20	208	2514	3.63	0.00430952	2.37	A0A2H3HZC9 X0LVJ3 X0IJG0 A0A4Q2W338 X0J0V5 A0A5C6T626
	intrinsic component of plasma membrane	4	GO:0031226	8	34	208	2514	2.84	0.0052855	2.28	W9ZPR4 F9FZR3 W9JC86 X0HZ04 N4U8Y9 A0A420PHE4 W9PRF5 X0M6M2
	fatty acid synthase complex	4	GO:0005835	2	2	208	2514	12.09	0.00681516	2.17	A0A2H3HZC9 A0A5C6THZ6
Molecular Function	kinase activity	5	GO:0016301	24	128	188	2256	2.25	9.25085e-05	4.03	A0A0D2XA10 X0IZ38 F9FKC9 F9FL64 X0I7H8 X0AL76 A0A2H3HVM6 X0AG53 X0IAQ1 X0AM15 X0MN65 A0A5C6TNQ0 W9PBA6 A0A420MHU6 A0A420MXJ1 W9K672 X0A9B5 X0NUF7 A0A5C6T0B8 N4UBG6 W9J3P5 N4UFJ8 W9QG19 W9Q9B6
	aldehyde dehydrogenase (NAD+) activity	6	GO:0004029	5	10	188	2256	6	0.000679748	3.17	A0A420TSZ5 A0A559LPA5 F9F353 W9II76 W9III8
	protein kinase activity	6	GO:0004672	14	68	188	2256	2.47	0.00104988	2.98	A0A0D2XA10 X0IZ38 F9FL64 X0AL76 A0A2H3HVM6 X0IAQ1 X0MN65 A0A420MHU6 A0A420MXJ1 X0NUF7 A0A5C6T0B8 N4UBG6 W9J3P5 W9QG19
	protein serine/threonine kinase activity	7	GO:0004674	12	56	188	2256	2.57	0.00166779	2.78	A0A0D2XA10 X0IZ38 F9FL64 X0AL76 X0IAQ1 X0MN65 A0A420MHU6 A0A420MXJ1 X0NUF7 A0A5C6T0B8 N4UBG6 W9J3P5
	oxidoreductase activity	3	GO:0016491	30	218	188	2256	1.65	0.00422098	2.37	A0A2H3HZC9 A0A2H3GWY6 A0A420SBF2 N4USY1 X0CSP1 A0A2H3HWM9 W9NSN1 N4UFD8 A0A420TSZ5 N4TW53 X0B6I2 X0M2L9 W9PBA6 N4UFA6 N4UL12 W9PRF5 W9PC55 X0J0V5 A0A559KVW4 A0A559LPA5 A0A5C6THZ6 A0A6M7ZBY1 F9F353 X0H2N4 X0IMK8 W9HR00 W9II76 W9III8 W9J782 X0LVS1
	glucose:proton symporter activity	9	GO:0005356	2	2	188	2256	12	0.00691057	2.16	F9FZR3 N4U8Y9
	fatty-acyl-CoA synthase activity	7	GO:0004321	2	2	188	2256	12	0.00691057	2.16	A0A2H3HZC9 A0A5C6THZ6
	gluconate transmembrane transporter activity	6	GO:0015128	2	2	188	2256	12	0.00691057	2.16	F9FZR3 N4U8Y9
Biological Process	invasive filamentous growth	6	GO:0036267	8	23	206	2561	4.32	0.000260578	3.58	F9FL64 A0A0D2XX01 X0CSP1 N4U1E8 X0HZ04 A0A420MHU6 N4UBG6 W9J3P5
	secondary alcohol biosynthetic process	7	GO:1902653	8	25	206	2561	3.98	0.000499053	3.3	N4USY1 A0A2H3HWM9 W9NSN1 N4TW53 N4UL12 X0J0V5 N4UFJ8 X0LVS1
	positive regulation of cell development	7	GO:0010720	4	6	206	2561	8.29	0.00053652	3.27	X0MDE1 W9ICN3 F9F7K8 W9J3P5
	sterol biosynthetic process	6	GO:0016126	8	26	206	2561	3.83	0.000671737	3.17	N4USY1 A0A2H3HWM9 N4TW53 N4UL12 A0A4Q2W338 X0J0V5 N4UFJ8 X0LVS1
	secondary alcohol metabolic process	6	GO:1902652	8	26	206	2561	3.83	0.000671737	3.17	N4USY1 A0A2H3HWM9 W9NSN1 N4TW53 N4UL12 X0J0V5 N4UFJ8 X0LVS1
	steroid biosynthetic process	6	GO:0006694	8	26	206	2561	3.83	0.000671737	3.17	N4USY1 A0A2H3HWM9 N4TW53 N4UL12 A0A4Q2W338 X0J0V5 N4UFJ8 X0LVS1
	positive regulation of sporulation	6	GO:0043938	4	7	206	2561	7.1	0.00117316	2.93	X0MDE1 W9ICN3 F9F7K8 W9J3P5
	phytosteroid biosynthetic process	6	GO:0016129	7	23	206	2561	3.78	0.00158204	2.8	N4USY1 A0A2H3HWM9 N4TW53 N4UL12 X0J0V5 N4UFJ8 X0LVS1
	ergosterol biosynthetic process	6	GO:0006696	7	23	206	2561	3.78	0.00158204	2.8	N4USY1 A0A2H3HWM9 N4TW53 N4UL12 X0J0V5 N4UFJ8 X0LVS1
	positive regulation of conidium formation	6	GO:0075307	3	4	206	2561	9.32	0.00193171	2.71	X0MDE1 W9ICN3 F9F7K8
	glycosphingolipid metabolic process	6	GO:0006687	3	4	206	2561	9.32	0.00193171	2.71	W9HTH9 X0AK69 W9PC55
	positive regulation of conjugation	6	GO:0031136	10	44	206	2561	2.83	0.00198572	2.7	F9FL64 A0A0D2XX01 A0A559LXU3 N4U9I1 N4UP53 X0MA09 N4UBG6 F9G327 W9J3P5 W9IE66
	regulation of MAPK cascade	7	GO:0043408	7	24	206	2561	3.63	0.00208351	2.68	F9FL64 X0AL76 A0A2H3HVM6 A0A420MXJ1 X0NUF7 N4UBG6 W9J3P5
	import across plasma membrane	6	GO:0098739	4	8	206	2561	6.22	0.00219916	2.66	F9FZR3 W9JC86 N4U8Y9 W9PRF5
