# Supplementary material for: Integrated physiological, metabolomic, and proteome analysis of Alpinia officinarum Hance essential oil inhibits the growth of Fusarium oxysporum of Panax notoginseng
Source: Front Microbiol. 2022 Nov 16;13:1031474. doi: 10.3389/fmicb.2022.1031474 (PMC9724623; doi:10.3389/fmicb.2022.1031474)
Supplement: Supplementary file 5 [file Table_5.XLSX]

## Sheet: Up
KEGG pathway	Mapping	Background	All Mapping	All Background	Fold Enrichment	Fisher's exact test p value	-log10(p value)	Related proteins
map00100 Steroid biosynthesis	8	18	42	1864	19.72	1.23068e-09	8.91	W9ZI44 N4USY1 A0A2H3HWM9 A0A2H3TUX3 X0MGI4 X0J0V5 N4TTD3 X0LVS1
map00130 Ubiquinone and other terpenoid-quinone biosynthesis	4	11	42	1864	16.14	6.56489e-05	4.18	A0A420P5P3 W9ZSP5 X0M2L9 N4UFA6
map01130 Biosynthesis of antibiotics	16	264	42	1864	2.69	8.77796e-05	4.06	A0A420P5P3 W9ZI44 N4USY1 A0A2H3HWM9 A0A2H3TUX3 X0LA05 X0MGI4 X0M0T9 N4UPC9 X0J0V5 A0A5C6TBR9 N4TTD3 N4UFJ8 N4URN1 X0LVS1 W9Q350
map01212 Fatty acid metabolism	4	31	42	1864	5.73	0.00450889	2.35	X0M0T9 A0A5C6TBR9 N4URN1 X0AYL3
map00280 Valine, leucine and isoleucine degradation	4	38	42	1864	4.67	0.00943508	2.03	N4UPC9 A0A5C6TBR9 F9FVI6 N4URN1
map04146 Peroxisome	5	61	42	1864	3.64	0.0106538	1.97	X0IGF7 X0B6F2 N4UFJ8 N4URN1 X0AYL3
map01040 Biosynthesis of unsaturated fatty acids	2	10	42	1864	8.88	0.019894	1.7	N4URN1 X0AYL3
map00360 Phenylalanine metabolism	4	49	42	1864	3.62	0.0226438	1.65	A0A420P5P3 N4U363 N4UFA6 X0MFI0
map00350 Tyrosine metabolism	4	55	42	1864	3.23	0.0330708	1.48	A0A420P5P3 A0A559L141 W9JCW5 N4UFA6

## Sheet: Up Pathway2Protein
KEGG pathway	Fisher's exact test p value	Fold Enrichment	Protein accession	Protein description	Gene name	M0.5/C Ratio	M0.5/C P value	Regulated Type	MW [kDa]	Coverage [%]	KEGG KO No.	Peptides	Unique peptides	C_1	C_2	C_3	M0.5_1	M0.5_2	M0.5_3	M_1	M_2	M_3
map00071 Fatty acid degradation	0.137417	3.06	A0A5C6TBR9	Uncharacterized protein OS=Fusarium oxysporum f. sp. cubense OX=61366 GN=FocTR4_00002911 PE=3 SV=1	FocTR4_00002911	1.5517	0.000239516	Up	50.006	39.4	K00249	14	14	0.85295	0.907436	0.877321	1.28286	1.40902	1.40101	0.798502	0.740837	0.73006
map00071 Fatty acid degradation	0.137417	3.06	N4URN1	3-ketoacyl-CoA thiolase, peroxisomal OS=Fusarium oxysporum f. sp. cubense (strain race 1) OX=1229664 GN=FOC1_g10011268 PE=3 SV=1	FOC1_g10011268	1.5363	0.00400483	Up	85.768	26	K07513	15	15	0.676092	0.833173	0.799553	1.10401	1.23805	1.20506	1.23574	0.969844	0.938478
map00100 Steroid biosynthesis	1.23068e-09	19.72	W9ZI44	Sterol 24-C-methyltransferase OS=Fusarium oxysporum f. sp. melonis 26406 OX=1089452 GN=FOMG_15451 PE=3 SV=1	FOMG_15451	2.5119	0.000151996	Up	42.704	47.9	K00559	14	13	0.397173	0.34797	0.380005	0.857139	0.938863	1.03021	1.82701	1.60987	1.61177
map00100 Steroid biosynthesis	1.23068e-09	19.72	N4USY1	Delta(14)-sterol reductase OS=Fusarium oxysporum f. sp. cubense (strain race 1) OX=1229664 GN=FOC1_g10009817 PE=3 SV=1	FOC1_g10009817	1.6493	0.00116329	Up	51.61	8.8	K00222	3	3	0.652019	0.640117	0.656739	1.04893	0.972666	1.19277	1.27466	1.28282	1.27928
map00100 Steroid biosynthesis	1.23068e-09	19.72	A0A2H3HWM9	Rhodanese domain-containing protein OS=Fusarium oxysporum f. sp. radicis-cucumerinum OX=327505 GN=AU210_004967 PE=3 SV=1	AU210_004967	7.3992	1.3305e-07	Up	75.883	41	K09831	20	20	0.163021	0.156064	0.165069	1.16546	1.18167	1.23523	1.61997	1.70785	1.60566
map00100 Steroid biosynthesis	1.23068e-09	19.72	A0A2H3TUX3	Probable cytochrome P450 51 (Eburicol 14 alpha-demethylase) OS=Fusarium oxysporum OX=5507 GN=FRV6_15583 PE=3 SV=1	FRV6_15583	1.6514	0.000333718	Up	58.592	23.4	K05917	9	9	0.65934	0.580784	0.615333	1.06861	1.01113	0.984295	1.48199	1.20532	1.39319
map00100 Steroid biosynthesis	1.23068e-09	19.72	X0MGI4	Delta24(24(1))-sterol reductase OS=Fusarium oxysporum f. sp. vasinfectum 25433 OX=1089449 GN=FOTG_02933 PE=3 SV=1	FOTG_02933	1.878	0.0297314	Up	67.769	6.8	K00223	2	2	0.960402	0.657707	0.572203	1.18155	1.22636	1.70544	0.523181		1.17316
map00100 Steroid biosynthesis	1.23068e-09	19.72	X0J0V5	Squalene epoxidase OS=Fusarium oxysporum f. sp. conglutinans race 2 54008 OX=1089457 GN=FOPG_07066 PE=3 SV=1	FOPG_07066	2.9601	0.000385398	Up	54.909	36.5	K00511	13	13	0.391274	0.327967	0.312148	0.945157	0.941736	1.1661	1.74268	1.52492	1.64802
map00100 Steroid biosynthesis	1.23068e-09	19.72	N4TTD3	Eburicol 14-alpha-demethylase OS=Fusarium oxysporum f. sp. cubense (strain race 1) OX=1229664 GN=FOC1_g10015685 PE=3 SV=1	FOC1_g10015685	6.2486	5.73762e-06	Up	59.516	49.3	K05917	18	18	0.209157	0.189289	0.199906	1.16105	1.20894	1.36891	1.66245	1.47022	1.53008
map00100 Steroid biosynthesis	1.23068e-09	19.72	X0LVS1	Methylsterol monooxygenase OS=Fusarium oxysporum f. sp. vasinfectum 25433 OX=1089449 GN=FOTG_07774 PE=4 SV=1	FOTG_07774	2.254	0.00116048	Up	42.845	17.8	K07750	5	5	0.422722	0.341209	0.354364	0.9516	0.828411	0.740654	1.84088	1.73737	1.78279
map00130 Ubiquinone and other terpenoid-quinone biosynthesis	6.56489e-05	16.14	A0A420P5P3	Aromatic amino acid aminotransferase C56E4.03 OS=Fusarium oxysporum OX=5507 GN=BFJ68_g7546 PE=4 SV=1	BFJ68_g7546	2.1428	0.000259788	Up	61.842	41	K00838	14	14	0.577542	0.592008	0.687205	1.40745	1.30365	1.2675	1.14296	0.973296	1.0484
map00130 Ubiquinone and other terpenoid-quinone biosynthesis	6.56489e-05	16.14	W9ZSP5	Ubiquinone biosynthesis O-methyltransferase, mitochondrial OS=Fusarium oxysporum f. sp. melonis 26406 OX=1089452 GN=COQ3 PE=3 SV=1	COQ3	1.6689	0.00734711	Up	33.634	15.5	K00568	3	3	0.747625	0.654622		1.19043	1.2527	1.06711	0.88905		1.19846
map00130 Ubiquinone and other terpenoid-quinone biosynthesis	6.56489e-05	16.14	X0M2L9	5-demethoxyubiquinone hydroxylase, mitochondrial OS=Fusarium oxysporum f. sp. vasinfectum 25433 OX=1089449 GN=COQ7 PE=3 SV=1	COQ7	1.5995	0.0121832	Up	26.555	17.7	K06134	3	3	0.768696	0.599863	0.745906	1.15849	1.25154	0.972045	1.07085	1.16566	1.26696
map00130 Ubiquinone and other terpenoid-quinone biosynthesis	6.56489e-05	16.14	N4UFA6	4-hydroxyphenylpyruvate dioxygenase OS=Fusarium oxysporum f. sp. cubense (strain race 1) OX=1229664 GN=FOC1_g10014496 PE=3 SV=1	FOC1_g10014496	5.8357	1.28859e-05	Up	46.09	64.4	K00457	21	0	0.203156	0.196508	0.202848	1.02641	1.20575	1.28389	1.42179	1.92337	1.53628
map00270 Cysteine and methionine metabolism	0.105069	2.61	A0A420P5P3	Aromatic amino acid aminotransferase C56E4.03 OS=Fusarium oxysporum OX=5507 GN=BFJ68_g7546 PE=4 SV=1	BFJ68_g7546	2.1428	0.000259788	Up	61.842	41	K00838	14	14	0.577542	0.592008	0.687205	1.40745	1.30365	1.2675	1.14296	0.973296	1.0484
map00270 Cysteine and methionine metabolism	0.105069	2.61	N4UPC9	Branched-chain-amino-acid aminotransferase OS=Fusarium oxysporum f. sp. cubense (strain race 1) OX=1229664 GN=FOC1_g10004984 PE=3 SV=1	FOC1_g10004984	2.9152	0.00161317	Up	44.943	45.7	K00826	18	18	0.237471	0.298679	0.281723	0.639024	0.772687	0.972548	1.62878	2.32237	1.84671
map00270 Cysteine and methionine metabolism	0.105069	2.61	W9Q350	Cystathionine beta-synthase OS=Fusarium oxysporum f. sp. pisi HDV247 OX=1080344 GN=FOVG_02293 PE=3 SV=1	FOVG_02293	1.5039	0.0184733	Up	55.872	62.5	K01697	22	1	0.602595	0.783449	0.711996	1.14142	0.903426	1.11036	0.973235	1.65466	1.11885
map00280 Valine, leucine and isoleucine degradation	0.00943508	4.67	N4UPC9	Branched-chain-amino-acid aminotransferase OS=Fusarium oxysporum f. sp. cubense (strain race 1) OX=1229664 GN=FOC1_g10004984 PE=3 SV=1	FOC1_g10004984	2.9152	0.00161317	Up	44.943	45.7	K00826	18	18	0.237471	0.298679	0.281723	0.639024	0.772687	0.972548	1.62878	2.32237	1.84671
map00280 Valine, leucine and isoleucine degradation	0.00943508	4.67	A0A5C6TBR9	Uncharacterized protein OS=Fusarium oxysporum f. sp. cubense OX=61366 GN=FocTR4_00002911 PE=3 SV=1	FocTR4_00002911	1.5517	0.000239516	Up	50.006	39.4	K00249	14	14	0.85295	0.907436	0.877321	1.28286	1.40902	1.40101	0.798502	0.740837	0.73006
map00280 Valine, leucine and isoleucine degradation	0.00943508	4.67	F9FVI6	4-aminobutyrate aminotransferase OS=Fusarium oxysporum (strain Fo5176) OX=660025 GN=FOXB_10417 PE=3 SV=1	FOXB_10417	1.5238	0.00645527	Up	51.921	60.5	K13524	26	26	0.779243	0.638986	0.833789	1.18363	1.11222	1.13567	1.26014	1.02237	1.03395
map00280 Valine, leucine and isoleucine degradation	0.00943508	4.67	N4URN1	3-ketoacyl-CoA thiolase, peroxisomal OS=Fusarium oxysporum f. sp. cubense (strain race 1) OX=1229664 GN=FOC1_g10011268 PE=3 SV=1	FOC1_g10011268	1.5363	0.00400483	Up	85.768	26	K07513	15	15	0.676092	0.833173	0.799553	1.10401	1.23805	1.20506	1.23574	0.969844	0.938478
map00350 Tyrosine metabolism	0.0330708	3.23	A0A420P5P3	Aromatic amino acid aminotransferase C56E4.03 OS=Fusarium oxysporum OX=5507 GN=BFJ68_g7546 PE=4 SV=1	BFJ68_g7546	2.1428	0.000259788	Up	61.842	41	K00838	14	14	0.577542	0.592008	0.687205	1.40745	1.30365	1.2675	1.14296	0.973296	1.0484
map00350 Tyrosine metabolism	0.0330708	3.23	A0A559L141	Homogentisate 1,2-dioxygenase OS=Fusarium oxysporum f. sp. cubense OX=61366 GN=hgd PE=3 SV=1	hgd	2.755	0.00183328	Up	53.32	39.2	K00451	12	12	0.51529	0.539866	0.537568	1.22514	1.28648	1.87639	1.18129	1.04224	0.795731
map00350 Tyrosine metabolism	0.0330708	3.23	W9JCW5	Homogentisate 1,2-dioxygenase OS=Fusarium oxysporum NRRL 32931 OX=660029 GN=FOYG_01942 PE=3 SV=1	FOYG_01942	2.1298	0.00216834	Up	49.607	43.3	K00451	13	12	0.598082	0.769017	0.770632	1.32825	1.55351	1.67108	0.85076	0.713537	0.745126
map00350 Tyrosine metabolism	0.0330708	3.23	N4UFA6	4-hydroxyphenylpyruvate dioxygenase OS=Fusarium oxysporum f. sp. cubense (strain race 1) OX=1229664 GN=FOC1_g10014496 PE=3 SV=1	FOC1_g10014496	5.8357	1.28859e-05	Up	46.09	64.4	K00457	21	0	0.203156	0.196508	0.202848	1.02641	1.20575	1.28389	1.42179	1.92337	1.53628
map00360 Phenylalanine metabolism	0.0226438	3.62	A0A420P5P3	Aromatic amino acid aminotransferase C56E4.03 OS=Fusarium oxysporum OX=5507 GN=BFJ68_g7546 PE=4 SV=1	BFJ68_g7546	2.1428	0.000259788	Up	61.842	41	K00838	14	14	0.577542	0.592008	0.687205	1.40745	1.30365	1.2675	1.14296	0.973296	1.0484
map00360 Phenylalanine metabolism	0.0226438	3.62	N4U363	Phenylalanine ammonia-lyase OS=Fusarium oxysporum f. sp. cubense (strain race 1) OX=1229664 GN=FOC1_g10011951 PE=3 SV=1	FOC1_g10011951	2.1403	0.0182292	Up	80.809	10.3	K10775	5	5	0.43145	0.755249	0.449487	0.986101	1.14437	1.37148	1.38942	1.35321	1.11923
map00360 Phenylalanine metabolism	0.0226438	3.62	N4UFA6	4-hydroxyphenylpyruvate dioxygenase OS=Fusarium oxysporum f. sp. cubense (strain race 1) OX=1229664 GN=FOC1_g10014496 PE=3 SV=1	FOC1_g10014496	5.8357	1.28859e-05	Up	46.09	64.4	K00457	21	0	0.203156	0.196508	0.202848	1.02641	1.20575	1.28389	1.42179	1.92337	1.53628
map00360 Phenylalanine metabolism	0.0226438	3.62	X0MFI0	Phenylacetate 2-hydroxylase OS=Fusarium oxysporum f. sp. vasinfectum 25433 OX=1089449 GN=FOTG_12760 PE=4 SV=1	FOTG_12760	2.6759	0.00247608	Up	58.23	51.2	K10437	24	24	0.606918	0.619182	0.729121	1.35492	1.74674	2.13038	0.644161	0.511958	0.656618
map00380 Tryptophan metabolism	0.243932	2.11	A0A420P5P3	Aromatic amino acid aminotransferase C56E4.03 OS=Fusarium oxysporum OX=5507 GN=BFJ68_g7546 PE=4 SV=1	BFJ68_g7546	2.1428	0.000259788	Up	61.842	41	K00838	14	14	0.577542	0.592008	0.687205	1.40745	1.30365	1.2675	1.14296	0.973296	1.0484
map00380 Tryptophan metabolism	0.243932	2.11	W9NDG5	Indoleamine 2,3-dioxygenase OS=Fusarium oxysporum f. sp. pisi HDV247 OX=1080344 GN=FOVG_17828 PE=3 SV=1	FOVG_17828	7.3913	0.00414167	Up	55.302	24.6	K00463	11	11	0.052687	0.016823	0.024191	0.183757	0.276195	0.232622	2.63156	2.69206	2.89011
map00564 Glycerophospholipid metabolism	0.21028	2.34	X0I7H8	Phosphatidate cytidylyltransferase OS=Fusarium oxysporum f. sp. conglutinans race 2 54008 OX=1089457 GN=FOPG_06353 PE=4 SV=1	FOPG_06353	1.8313	0.00393952	Up	44.217	16.8	K16368	6	6	0.379812	0.457976	0.322909	0.725458	0.681001	0.719084	2.23034	1.58573	1.89769
map00564 Glycerophospholipid metabolism	0.21028	2.34	W9HFA6	Lysophospholipase OS=Fusarium oxysporum NRRL 32931 OX=660029 GN=FOYG_15193 PE=3 SV=1	FOYG_15193	2.3461	0.00437933	Up	70.036	8.5	K13333	3	3	0.492193	0.584266	0.645193	1.04556	1.42871	1.5649	0.704171	1.38348	1.15152
map01040 Biosynthesis of unsaturated fatty acids	0.019894	8.88	N4URN1	3-ketoacyl-CoA thiolase, peroxisomal OS=Fusarium oxysporum f. sp. cubense (strain race 1) OX=1229664 GN=FOC1_g10011268 PE=3 SV=1	FOC1_g10011268	1.5363	0.00400483	Up	85.768	26	K07513	15	15	0.676092	0.833173	0.799553	1.10401	1.23805	1.20506	1.23574	0.969844	0.938478
map01040 Biosynthesis of unsaturated fatty acids	0.019894	8.88	X0AYL3	Sterol carrier protein 2 OS=Fusarium oxysporum f. sp. melonis 26406 OX=1089452 GN=FOMG_08566 PE=3 SV=1	FOMG_08566	1.699	0.000563291	Up	49.73	48	K08764	18	18	0.942821	1.00408	0.919529	1.65605	1.73094	1.48301	0.450856	0.405999	0.406707
map01130 Biosynthesis of antibiotics	8.77796e-05	2.69	A0A420P5P3	Aromatic amino acid aminotransferase C56E4.03 OS=Fusarium oxysporum OX=5507 GN=BFJ68_g7546 PE=4 SV=1	BFJ68_g7546	2.1428	0.000259788	Up	61.842	41	K00838	14	14	0.577542	0.592008	0.687205	1.40745	1.30365	1.2675	1.14296	0.973296	1.0484
map01130 Biosynthesis of antibiotics	8.77796e-05	2.69	W9ZI44	Sterol 24-C-methyltransferase OS=Fusarium oxysporum f. sp. melonis 26406 OX=1089452 GN=FOMG_15451 PE=3 SV=1	FOMG_15451	2.5119	0.000151996	Up	42.704	47.9	K00559	14	13	0.397173	0.34797	0.380005	0.857139	0.938863	1.03021	1.82701	1.60987	1.61177
map01130 Biosynthesis of antibiotics	8.77796e-05	2.69	N4USY1	Delta(14)-sterol reductase OS=Fusarium oxysporum f. sp. cubense (strain race 1) OX=1229664 GN=FOC1_g10009817 PE=3 SV=1	FOC1_g10009817	1.6493	0.00116329	Up	51.61	8.8	K00222	3	3	0.652019	0.640117	0.656739	1.04893	0.972666	1.19277	1.27466	1.28282	1.27928
map01130 Biosynthesis of antibiotics	8.77796e-05	2.69	A0A2H3HWM9	Rhodanese domain-containing protein OS=Fusarium oxysporum f. sp. radicis-cucumerinum OX=327505 GN=AU210_004967 PE=3 SV=1	AU210_004967	7.3992	1.3305e-07	Up	75.883	41	K09831	20	20	0.163021	0.156064	0.165069	1.16546	1.18167	1.23523	1.61997	1.70785	1.60566
map01130 Biosynthesis of antibiotics	8.77796e-05	2.69	A0A2H3TUX3	Probable cytochrome P450 51 (Eburicol 14 alpha-demethylase) OS=Fusarium oxysporum OX=5507 GN=FRV6_15583 PE=3 SV=1	FRV6_15583	1.6514	0.000333718	Up	58.592	23.4	K05917	9	9	0.65934	0.580784	0.615333	1.06861	1.01113	0.984295	1.48199	1.20532	1.39319
map01130 Biosynthesis of antibiotics	8.77796e-05	2.69	X0LA05	Pyruvate decarboxylase OS=Fusarium oxysporum f. sp. vasinfectum 25433 OX=1089449 GN=FOTG_14001 PE=3 SV=1	FOTG_14001	1.5776	0.000520817	Up	62.902	28.1	K01568	9	1	0.759216	0.78757	0.827307	1.34257	1.20197	1.20074	1.05951	0.914868	0.906251
map01130 Biosynthesis of antibiotics	8.77796e-05	2.69	X0MGI4	Delta24(24(1))-sterol reductase OS=Fusarium oxysporum f. sp. vasinfectum 25433 OX=1089449 GN=FOTG_02933 PE=3 SV=1	FOTG_02933	1.878	0.0297314	Up	67.769	6.8	K00223	2	2	0.960402	0.657707	0.572203	1.18155	1.22636	1.70544	0.523181		1.17316
map01130 Biosynthesis of antibiotics	8.77796e-05	2.69	X0M0T9	3-oxoacyl-[acyl-carrier protein] reductase OS=Fusarium oxysporum f. sp. vasinfectum 25433 OX=1089449 GN=FOTG_06428 PE=4 SV=1	FOTG_06428	1.6338	0.000883052	Up	30.016	46.9	K00059	9	9	0.977683	1.01846	0.91497	1.58052	1.71236	1.46334	0.504935	0.455836	0.371887
map01130 Biosynthesis of antibiotics	8.77796e-05	2.69	N4UPC9	Branched-chain-amino-acid aminotransferase OS=Fusarium oxysporum f. sp. cubense (strain race 1) OX=1229664 GN=FOC1_g10004984 PE=3 SV=1	FOC1_g10004984	2.9152	0.00161317	Up	44.943	45.7	K00826	18	18	0.237471	0.298679	0.281723	0.639024	0.772687	0.972548	1.62878	2.32237	1.84671
map01130 Biosynthesis of antibiotics	8.77796e-05	2.69	X0J0V5	Squalene epoxidase OS=Fusarium oxysporum f. sp. conglutinans race 2 54008 OX=1089457 GN=FOPG_07066 PE=3 SV=1	FOPG_07066	2.9601	0.000385398	Up	54.909	36.5	K00511	13	13	0.391274	0.327967	0.312148	0.945157	0.941736	1.1661	1.74268	1.52492	1.64802
map01130 Biosynthesis of antibiotics	8.77796e-05	2.69	A0A5C6TBR9	Uncharacterized protein OS=Fusarium oxysporum f. sp. cubense OX=61366 GN=FocTR4_00002911 PE=3 SV=1	FocTR4_00002911	1.5517	0.000239516	Up	50.006	39.4	K00249	14	14	0.85295	0.907436	0.877321	1.28286	1.40902	1.40101	0.798502	0.740837	0.73006
map01130 Biosynthesis of antibiotics	8.77796e-05	2.69	N4TTD3	Eburicol 14-alpha-demethylase OS=Fusarium oxysporum f. sp. cubense (strain race 1) OX=1229664 GN=FOC1_g10015685 PE=3 SV=1	FOC1_g10015685	6.2486	5.73762e-06	Up	59.516	49.3	K05917	18	18	0.209157	0.189289	0.199906	1.16105	1.20894	1.36891	1.66245	1.47022	1.53008
map01130 Biosynthesis of antibiotics	8.77796e-05	2.69	N4UFJ8	Mevalonate kinase OS=Fusarium oxysporum f. sp. cubense (strain race 1) OX=1229664 GN=FOC1_g10014615 PE=3 SV=1	FOC1_g10014615	1.6803	0.00113464	Up	54.935	43.7	K00869	13	13	0.7562	0.657037	0.67219	1.24415	1.07054	1.18948	1.12972	1.14587	1.13482
map01130 Biosynthesis of antibiotics	8.77796e-05	2.69	N4URN1	3-ketoacyl-CoA thiolase, peroxisomal OS=Fusarium oxysporum f. sp. cubense (strain race 1) OX=1229664 GN=FOC1_g10011268 PE=3 SV=1	FOC1_g10011268	1.5363	0.00400483	Up	85.768	26	K07513	15	15	0.676092	0.833173	0.799553	1.10401	1.23805	1.20506	1.23574	0.969844	0.938478
map01130 Biosynthesis of antibiotics	8.77796e-05	2.69	X0LVS1	Methylsterol monooxygenase OS=Fusarium oxysporum f. sp. vasinfectum 25433 OX=1089449 GN=FOTG_07774 PE=4 SV=1	FOTG_07774	2.254	0.00116048	Up	42.845	17.8	K07750	5	5	0.422722	0.341209	0.354364	0.9516	0.828411	0.740654	1.84088	1.73737	1.78279
map01130 Biosynthesis of antibiotics	8.77796e-05	2.69	W9Q350	Cystathionine beta-synthase OS=Fusarium oxysporum f. sp. pisi HDV247 OX=1080344 GN=FOVG_02293 PE=3 SV=1	FOVG_02293	1.5039	0.0184733	Up	55.872	62.5	K01697	22	1	0.602595	0.783449	0.711996	1.14142	0.903426	1.11036	0.973235	1.65466	1.11885
map01210 2-Oxocarboxylic acid metabolism	0.260875	2.02	A0A420P5P3	Aromatic amino acid aminotransferase C56E4.03 OS=Fusarium oxysporum OX=5507 GN=BFJ68_g7546 PE=4 SV=1	BFJ68_g7546	2.1428	0.000259788	Up	61.842	41	K00838	14	14	0.577542	0.592008	0.687205	1.40745	1.30365	1.2675	1.14296	0.973296	1.0484
map01210 2-Oxocarboxylic acid metabolism	0.260875	2.02	N4UPC9	Branched-chain-amino-acid aminotransferase OS=Fusarium oxysporum f. sp. cubense (strain race 1) OX=1229664 GN=FOC1_g10004984 PE=3 SV=1	FOC1_g10004984	2.9152	0.00161317	Up	44.943	45.7	K00826	18	18	0.237471	0.298679	0.281723	0.639024	0.772687	0.972548	1.62878	2.32237	1.84671
map01212 Fatty acid metabolism	0.00450889	5.73	X0M0T9	3-oxoacyl-[acyl-carrier protein] reductase OS=Fusarium oxysporum f. sp. vasinfectum 25433 OX=1089449 GN=FOTG_06428 PE=4 SV=1	FOTG_06428	1.6338	0.000883052	Up	30.016	46.9	K00059	9	9	0.977683	1.01846	0.91497	1.58052	1.71236	1.46334	0.504935	0.455836	0.371887
map01212 Fatty acid metabolism	0.00450889	5.73	A0A5C6TBR9	Uncharacterized protein OS=Fusarium oxysporum f. sp. cubense OX=61366 GN=FocTR4_00002911 PE=3 SV=1	FocTR4_00002911	1.5517	0.000239516	Up	50.006	39.4	K00249	14	14	0.85295	0.907436	0.877321	1.28286	1.40902	1.40101	0.798502	0.740837	0.73006
map01212 Fatty acid metabolism	0.00450889	5.73	N4URN1	3-ketoacyl-CoA thiolase, peroxisomal OS=Fusarium oxysporum f. sp. cubense (strain race 1) OX=1229664 GN=FOC1_g10011268 PE=3 SV=1	FOC1_g10011268	1.5363	0.00400483	Up	85.768	26	K07513	15	15	0.676092	0.833173	0.799553	1.10401	1.23805	1.20506	1.23574	0.969844	0.938478
map01212 Fatty acid metabolism	0.00450889	5.73	X0AYL3	Sterol carrier protein 2 OS=Fusarium oxysporum f. sp. melonis 26406 OX=1089452 GN=FOMG_08566 PE=3 SV=1	FOMG_08566	1.699	0.000563291	Up	49.73	48	K08764	18	18	0.942821	1.00408	0.919529	1.65605	1.73094	1.48301	0.450856	0.405999	0.406707
map04146 Peroxisome	0.0106538	3.64	X0IGF7	DAO domain-containing protein OS=Fusarium oxysporum f. sp. conglutinans race 2 54008 OX=1089457 GN=FOPG_04191 PE=4 SV=1	FOPG_04191	1.504	0.0110417	Up	47.303	48.7	K00306	18	18	0.610306	0.800103	0.732019	1.02721	1.17549	1.01952	1.20983	1.30546	1.12007
map04146 Peroxisome	0.0106538	3.64	X0B6F2	2,4-dienoyl-CoA reductase (NADPH2) OS=Fusarium oxysporum f. sp. melonis 26406 OX=1089452 GN=FOMG_01372 PE=4 SV=1	FOMG_01372	1.5757	0.00293383	Up	32.183	24.4	K13237	5	5	0.777506	0.965897	0.866589	1.2869	1.38737	1.43819	0.768438	0.721466	0.787642
map04146 Peroxisome	0.0106538	3.64	N4UFJ8	Mevalonate kinase OS=Fusarium oxysporum f. sp. cubense (strain race 1) OX=1229664 GN=FOC1_g10014615 PE=3 SV=1	FOC1_g10014615	1.6803	0.00113464	Up	54.935	43.7	K00869	13	13	0.7562	0.657037	0.67219	1.24415	1.07054	1.18948	1.12972	1.14587	1.13482
map04146 Peroxisome	0.0106538	3.64	N4URN1	3-ketoacyl-CoA thiolase, peroxisomal OS=Fusarium oxysporum f. sp. cubense (strain race 1) OX=1229664 GN=FOC1_g10011268 PE=3 SV=1	FOC1_g10011268	1.5363	0.00400483	Up	85.768	26	K07513	15	15	0.676092	0.833173	0.799553	1.10401	1.23805	1.20506	1.23574	0.969844	0.938478
map04146 Peroxisome	0.0106538	3.64	X0AYL3	Sterol carrier protein 2 OS=Fusarium oxysporum f. sp. melonis 26406 OX=1089452 GN=FOMG_08566 PE=3 SV=1	FOMG_08566	1.699	0.000563291	Up	49.73	48	K08764	18	18	0.942821	1.00408	0.919529	1.65605	1.73094	1.48301	0.450856	0.405999	0.406707

## Sheet: Down
KEGG pathway	Mapping	Background	All Mapping	All Background	Fold Enrichment	Fisher's exact test p value	-log10(p value)	Related proteins
map00410 beta-Alanine metabolism	11	39	54	1864	9.74	3.81691e-09	8.42	A0A420R6P5 F9FM56 A0A2H3GD32 A0A420R5Q7 X0B6I2 X0IWU7 W9J7D3 F9F353 W9II76 W9III8 W9JCZ2
map00360 Phenylalanine metabolism	10	49	54	1864	7.04	6.13691e-07	6.21	A0A420R6P5 A0A2H3GD32 X0MLA1 X0B6I2 X0IWU7 A0A4V1S1Z8 W9J7D3 F9F353 W9III8 W9JCZ2
map00350 Tyrosine metabolism	9	55	54	1864	5.65	1.65859e-05	4.78	A0A420R6P5 A0A2H3GD32 X0B6I2 X0IWU7 X0HLN4 W9J7D3 F9F353 W9III8 W9JCZ2
map00010 Glycolysis / Gluconeogenesis	8	49	54	1864	5.64	5.26898e-05	4.28	W9Q4H3 W9ZGX3 X0HLN4 W9J7D3 N4U4S5 F9F353 W9II76 W9III8
map00260 Glycine, serine and threonine metabolism	7	69	54	1864	3.5	0.00309731	2.51	F9G7Z3 A0A420R6P5 A0A2H3GD32 X0HFZ7 X0B6I2 X0IWU7 W9JCZ2
map00340 Histidine metabolism	4	22	54	1864	6.28	0.00312506	2.51	W9J7D3 F9F353 W9II76 W9III8
map00330 Arginine and proline metabolism	5	46	54	1864	3.75	0.00939081	2.03	F9FM56 A0A420R5Q7 X0MLA1 A0A4V1S1Z8 W9II76
map00380 Tryptophan metabolism	4	42	54	1864	3.29	0.0311663	1.51	A0A2H3SZE1 X0MLA1 A0A4V1S1Z8 W9II76
map04111 Cell cycle - yeast	4	46	54	1864	3	0.0417395	1.38	A0A420RXL6 A0A2H3H448 X0MR64 W9P7S5
map00620 Pyruvate metabolism	4	48	54	1864	2.88	0.0477058	1.32	W9Q4H3 W9ZGX3 N4U4S5 W9II76

## Sheet: Down Pathway2Protein
KEGG pathway	Fisher's exact test p value	Fold Enrichment	Protein accession	Protein description	Gene name	M0.5/C Ratio	M0.5/C P value	Regulated Type	MW [kDa]	Coverage [%]	KEGG KO No.	Peptides	Unique peptides	C_1	C_2	C_3	M0.5_1	M0.5_2	M0.5_3	M_1	M_2	M_3
map00010 Glycolysis / Gluconeogenesis	5.26898e-05	5.64	W9Q4H3	Acetyl-coenzyme A synthetase OS=Fusarium oxysporum f. sp. pisi HDV247 OX=1080344 GN=FOVG_00715 PE=3 SV=1	FOVG_00715	0.419	0.00345086	Down	79.742	39.6	K01895	27	27	1.22869	1.6489	1.09431	0.523459	0.511281	0.629603	0.964832	1.3556	1.04333
map00010 Glycolysis / Gluconeogenesis	5.26898e-05	5.64	W9ZGX3	Phosphoenolpyruvate carboxykinase (ATP) OS=Fusarium oxysporum f. sp. melonis 26406 OX=1089452 GN=FOMG_12841 PE=3 SV=1	FOMG_12841	0.6354	0.0140047	Down	65.37	70.8	K01610	37	37	1.19911	1.26071	1.19616	0.695412	0.674878	0.952799	0.98792	1.06894	0.964082
map00010 Glycolysis / Gluconeogenesis	5.26898e-05	5.64	X0HLN4	PKS_ER domain-containing protein OS=Fusarium oxysporum f. sp. conglutinans race 2 54008 OX=1089457 GN=FOPG_08114 PE=3 SV=1	FOPG_08114	0.4835	0.00447734	Down	38.22	27.3	K13953	6	6	1.10892	1.52902	1.40654	0.58236	0.758472	0.614691
map00010 Glycolysis / Gluconeogenesis	5.26898e-05	5.64	W9J7D3	Aldehyde dehydrogenase (NAD+) OS=Fusarium oxysporum NRRL 32931 OX=660029 GN=FOYG_00476 PE=3 SV=1	FOYG_00476	0.4983	0.000301871	Down	53.611	52.3	K00129	24	24	1.78721	2.00286	2.1216	1.03844	0.932817	0.974333	0.056159	0.043116	0.043471
map00010 Glycolysis / Gluconeogenesis	5.26898e-05	5.64	N4U4S5	L-lactate dehydrogenase A OS=Fusarium oxysporum f. sp. cubense (strain race 1) OX=1229664 GN=FOC1_g10004138 PE=3 SV=1	FOC1_g10004138	0.6379	0.012889	Down	32.973	10.4	K00016	2	1	1.14734	1.21718	1.50162	0.836087	0.905547	0.724391	0.773662	1.10932	0.784849
map00010 Glycolysis / Gluconeogenesis	5.26898e-05	5.64	F9F353	Aldedh domain-containing protein OS=Fusarium oxysporum (strain Fo5176) OX=660025 GN=FOXB_00828 PE=3 SV=1	FOXB_00828	0.6566	0.0041327	Down	80.191	51	K00129	27	1	1.31646	1.6405	1.49639	0.917583	0.989765	1.01656	0.585579	0.545689	0.491472
map00010 Glycolysis / Gluconeogenesis	5.26898e-05	5.64	W9II76	Aldehyde dehydrogenase OS=Fusarium oxysporum NRRL 32931 OX=660029 GN=FOYG_06370 PE=3 SV=1	FOYG_06370	0.6039	8.15985e-05	Down	53.636	57.6	K00128	26	25	1.46505	1.49363	1.60734	0.929358	0.931201	0.896716	0.575288	0.558721	0.5427
map00010 Glycolysis / Gluconeogenesis	5.26898e-05	5.64	W9III8	Aldehyde dehydrogenase (NAD+) OS=Fusarium oxysporum NRRL 32931 OX=660029 GN=FOYG_05907 PE=3 SV=1	FOYG_05907	0.2127	0.00128245	Down	54.176	53.7	K00129	18	2	1.66527	2.56632	2.61462	0.388126	0.476485	0.591701	0.236443	0.293705	0.167328
map00052 Galactose metabolism	0.0762856	4.31	W9NR74	Sialidase-1 OS=Fusarium oxysporum f. sp. pisi HDV247 OX=1080344 GN=FOVG_15606 PE=4 SV=1	FOVG_15606	0.2529	0.000389055	Down	73.005	28.9	K04618	14	13	1.66735	2.04659	2.37702	0.448708	0.571235	0.520681	0.523216	0.421354	0.42385
map00052 Galactose metabolism	0.0762856	4.31	A0A6M7ZFE8	Glucan 1,6-alpha-glucosidase OS=Fusarium oxysporum Fo47 OX=660027 GN=FOBC_12138 PE=4 SV=1	FOBC_12138	0.489	0.022974	Down	140.79	6.2	K01182	6	0	1.93514	1.35367	1.08488	0.584014	0.781165	0.773686		0.487431
map00071 Fatty acid degradation	0.204256	2.38	X0HLN4	PKS_ER domain-containing protein OS=Fusarium oxysporum f. sp. conglutinans race 2 54008 OX=1089457 GN=FOPG_08114 PE=3 SV=1	FOPG_08114	0.4835	0.00447734	Down	38.22	27.3	K13953	6	6	1.10892	1.52902	1.40654	0.58236	0.758472	0.614691
map00071 Fatty acid degradation	0.204256	2.38	W9II76	Aldehyde dehydrogenase OS=Fusarium oxysporum NRRL 32931 OX=660029 GN=FOYG_06370 PE=3 SV=1	FOYG_06370	0.6039	8.15985e-05	Down	53.636	57.6	K00128	26	25	1.46505	1.49363	1.60734	0.929358	0.931201	0.896716	0.575288	0.558721	0.5427
map00240 Pyrimidine metabolism	0.162071	2.76	W9PBA6	Ribonucleoside-diphosphate reductase OS=Fusarium oxysporum f. sp. pisi HDV247 OX=1080344 GN=FOVG_07597 PE=3 SV=1	FOVG_07597	0.5532	5.31209e-06	Down	100.67	30.7	K10807	20	20	1.40599	1.34197	1.37101	0.774829	0.760797	0.742786	0.805965	0.825512	0.971137
map00240 Pyrimidine metabolism	0.162071	2.76	A0A420S632	Uncharacterized protein OS=Fusarium oxysporum OX=5507 GN=BFJ68_g713 PE=4 SV=1	BFJ68_g713	0.5825	0.000885174	Down	24.122	34.5	K00761	5	5	1.41068	1.69196	1.68969	0.929018	0.933231	0.929249	0.494488	0.457805	0.463884
map00260 Glycine, serine and threonine metabolism	0.00309731	3.5	F9G7Z3	DAO domain-containing protein OS=Fusarium oxysporum (strain Fo5176) OX=660025 GN=FOXB_14775 PE=4 SV=1	FOXB_14775	0.6011	0.000779062	Down	115.87	11.5	K00306	10	10	1.47585	1.63819	1.65512	0.885051	1.02196	0.959568	0.493398	0.482758	0.388106
map00260 Glycine, serine and threonine metabolism	0.00309731	3.5	A0A420R6P5	Amine oxidase OS=Fusarium oxysporum OX=5507 GN=BFJ70_g16149 PE=3 SV=1	BFJ70_g16149	0.3133	0.0014599	Down	74.941	8.7	K00276	5	2	1.55778	1.54845	1.46258	0.612465	0.454257	0.364464
map00260 Glycine, serine and threonine metabolism	0.00309731	3.5	A0A2H3GD32	Amine oxidase OS=Fusarium oxysporum f. sp. radicis-cucumerinum OX=327505 GN=AU210_015080 PE=3 SV=1	AU210_015080	0.1011	0.000416825	Down	79.152	54.9	K00276	29	28	1.4852	2.48184	1.48191	0.142606	0.194868	0.213574
map00260 Glycine, serine and threonine metabolism	0.00309731	3.5	X0HFZ7	DAO domain-containing protein OS=Fusarium oxysporum f. sp. conglutinans race 2 54008 OX=1089457 GN=FOPG_13529 PE=4 SV=1	FOPG_13529	0.2575	0.00645228	Down	48.692	56.1	K00306	18	1	1.24629	1.74579	2.23624	0.450877	0.59629	0.299313	0.874773	0.760719	0.789702
map00260 Glycine, serine and threonine metabolism	0.00309731	3.5	X0B6I2	Amine oxidase OS=Fusarium oxysporum f. sp. melonis 26406 OX=1089452 GN=FOMG_07502 PE=3 SV=1	FOMG_07502	0.4957	0.00122509	Down	76.842	39.9	K00276	20	18	1.83773	1.83751	1.60188	0.942599	0.923508	0.749527	0.09956		0.007687
map00260 Glycine, serine and threonine metabolism	0.00309731	3.5	X0IWU7	Amine oxidase OS=Fusarium oxysporum f. sp. conglutinans race 2 54008 OX=1089457 GN=FOPG_08212 PE=3 SV=1	FOPG_08212	0.1944	0.00029676	Down	76.03	64.7	K00276	32	4	2.06189	3.07445	2.36987	0.43041	0.55413	0.474943	0.019602	0.005617	0.009089
map00260 Glycine, serine and threonine metabolism	0.00309731	3.5	W9JCZ2	Amine oxidase OS=Fusarium oxysporum NRRL 32931 OX=660029 GN=FOYG_01971 PE=3 SV=1	FOYG_01971	0.1768	0.0152436	Down	75.038	44.6	K00276	21	2	2.49155	3.05848	1.23941	0.186317	0.461144	0.553131	0.004576	0.005398
map00310 Lysine degradation	0.0951307	2.73	F9G7Z3	DAO domain-containing protein OS=Fusarium oxysporum (strain Fo5176) OX=660025 GN=FOXB_14775 PE=4 SV=1	FOXB_14775	0.6011	0.000779062	Down	115.87	11.5	K00306	10	10	1.47585	1.63819	1.65512	0.885051	1.02196	0.959568	0.493398	0.482758	0.388106
map00310 Lysine degradation	0.0951307	2.73	X0HFZ7	DAO domain-containing protein OS=Fusarium oxysporum f. sp. conglutinans race 2 54008 OX=1089457 GN=FOPG_13529 PE=4 SV=1	FOPG_13529	0.2575	0.00645228	Down	48.692	56.1	K00306	18	1	1.24629	1.74579	2.23624	0.450877	0.59629	0.299313	0.874773	0.760719	0.789702
map00310 Lysine degradation	0.0951307	2.73	W9II76	Aldehyde dehydrogenase OS=Fusarium oxysporum NRRL 32931 OX=660029 GN=FOYG_06370 PE=3 SV=1	FOYG_06370	0.6039	8.15985e-05	Down	53.636	57.6	K00128	26	25	1.46505	1.49363	1.60734	0.929358	0.931201	0.896716	0.575288	0.558721	0.5427
map00330 Arginine and proline metabolism	0.00939081	3.75	F9FM56	Amine oxidase OS=Fusarium oxysporum (strain Fo5176) OX=660025 GN=FOXB_07486 PE=3 SV=1	FOXB_07486	0.2984	0.0121781	Down	57.999	10.4	K13366	4	3	1.25414	1.94358	1.99615	0.445804	0.587354		0.843883	0.417163	0.511936
map00330 Arginine and proline metabolism	0.00939081	3.75	A0A420R5Q7	Amine oxidase OS=Fusarium oxysporum OX=5507 GN=BFJ70_g16248 PE=3 SV=1	BFJ70_g16248	0.1157	0.000388289	Down	59.782	19.5	K13366	7	7	1.89967	2.56699	1.66439	0.171948	0.26848	0.269006		0.159513
map00330 Arginine and proline metabolism	0.00939081	3.75	X0MLA1	Amidase domain-containing protein OS=Fusarium oxysporum f. sp. vasinfectum 25433 OX=1089449 GN=FOTG_10833 PE=4 SV=1	FOTG_10833	0.2737	4.77323e-06	Down	60.636	24.3	K01426	9	9	1.51216	1.62308	1.57561	0.405227	0.429777	0.454143
map00330 Arginine and proline metabolism	0.00939081	3.75	A0A4V1S1Z8	Putative amidase OS=Fusarium oxysporum f. sp. narcissi OX=451672 GN=BFJ63_vAg3497 PE=4 SV=1	BFJ63_vAg3497	0.3191	0.000190759	Down	64.57	23.9	K01426	9	1	1.66495	1.54904	1.33456	0.452929	0.5403	0.458215
map00330 Arginine and proline metabolism	0.00939081	3.75	W9II76	Aldehyde dehydrogenase OS=Fusarium oxysporum NRRL 32931 OX=660029 GN=FOYG_06370 PE=3 SV=1	FOYG_06370	0.6039	8.15985e-05	Down	53.636	57.6	K00128	26	25	1.46505	1.49363	1.60734	0.929358	0.931201	0.896716	0.575288	0.558721	0.5427
map00340 Histidine metabolism	0.00312506	6.28	W9J7D3	Aldehyde dehydrogenase (NAD+) OS=Fusarium oxysporum NRRL 32931 OX=660029 GN=FOYG_00476 PE=3 SV=1	FOYG_00476	0.4983	0.000301871	Down	53.611	52.3	K00129	24	24	1.78721	2.00286	2.1216	1.03844	0.932817	0.974333	0.056159	0.043116	0.043471
map00340 Histidine metabolism	0.00312506	6.28	F9F353	Aldedh domain-containing protein OS=Fusarium oxysporum (strain Fo5176) OX=660025 GN=FOXB_00828 PE=3 SV=1	FOXB_00828	0.6566	0.0041327	Down	80.191	51	K00129	27	1	1.31646	1.6405	1.49639	0.917583	0.989765	1.01656	0.585579	0.545689	0.491472
map00340 Histidine metabolism	0.00312506	6.28	W9II76	Aldehyde dehydrogenase OS=Fusarium oxysporum NRRL 32931 OX=660029 GN=FOYG_06370 PE=3 SV=1	FOYG_06370	0.6039	8.15985e-05	Down	53.636	57.6	K00128	26	25	1.46505	1.49363	1.60734	0.929358	0.931201	0.896716	0.575288	0.558721	0.5427
map00340 Histidine metabolism	0.00312506	6.28	W9III8	Aldehyde dehydrogenase (NAD+) OS=Fusarium oxysporum NRRL 32931 OX=660029 GN=FOYG_05907 PE=3 SV=1	FOYG_05907	0.2127	0.00128245	Down	54.176	53.7	K00129	18	2	1.66527	2.56632	2.61462	0.388126	0.476485	0.591701	0.236443	0.293705	0.167328
map00350 Tyrosine metabolism	1.65859e-05	5.65	A0A420R6P5	Amine oxidase OS=Fusarium oxysporum OX=5507 GN=BFJ70_g16149 PE=3 SV=1	BFJ70_g16149	0.3133	0.0014599	Down	74.941	8.7	K00276	5	2	1.55778	1.54845	1.46258	0.612465	0.454257	0.364464
map00350 Tyrosine metabolism	1.65859e-05	5.65	A0A2H3GD32	Amine oxidase OS=Fusarium oxysporum f. sp. radicis-cucumerinum OX=327505 GN=AU210_015080 PE=3 SV=1	AU210_015080	0.1011	0.000416825	Down	79.152	54.9	K00276	29	28	1.4852	2.48184	1.48191	0.142606	0.194868	0.213574
map00350 Tyrosine metabolism	1.65859e-05	5.65	X0B6I2	Amine oxidase OS=Fusarium oxysporum f. sp. melonis 26406 OX=1089452 GN=FOMG_07502 PE=3 SV=1	FOMG_07502	0.4957	0.00122509	Down	76.842	39.9	K00276	20	18	1.83773	1.83751	1.60188	0.942599	0.923508	0.749527	0.09956		0.007687
map00350 Tyrosine metabolism	1.65859e-05	5.65	X0IWU7	Amine oxidase OS=Fusarium oxysporum f. sp. conglutinans race 2 54008 OX=1089457 GN=FOPG_08212 PE=3 SV=1	FOPG_08212	0.1944	0.00029676	Down	76.03	64.7	K00276	32	4	2.06189	3.07445	2.36987	0.43041	0.55413	0.474943	0.019602	0.005617	0.009089
map00350 Tyrosine metabolism	1.65859e-05	5.65	X0HLN4	PKS_ER domain-containing protein OS=Fusarium oxysporum f. sp. conglutinans race 2 54008 OX=1089457 GN=FOPG_08114 PE=3 SV=1	FOPG_08114	0.4835	0.00447734	Down	38.22	27.3	K13953	6	6	1.10892	1.52902	1.40654	0.58236	0.758472	0.614691
map00350 Tyrosine metabolism	1.65859e-05	5.65	W9J7D3	Aldehyde dehydrogenase (NAD+) OS=Fusarium oxysporum NRRL 32931 OX=660029 GN=FOYG_00476 PE=3 SV=1	FOYG_00476	0.4983	0.000301871	Down	53.611	52.3	K00129	24	24	1.78721	2.00286	2.1216	1.03844	0.932817	0.974333	0.056159	0.043116	0.043471
map00350 Tyrosine metabolism	1.65859e-05	5.65	F9F353	Aldedh domain-containing protein OS=Fusarium oxysporum (strain Fo5176) OX=660025 GN=FOXB_00828 PE=3 SV=1	FOXB_00828	0.6566	0.0041327	Down	80.191	51	K00129	27	1	1.31646	1.6405	1.49639	0.917583	0.989765	1.01656	0.585579	0.545689	0.491472
map00350 Tyrosine metabolism	1.65859e-05	5.65	W9III8	Aldehyde dehydrogenase (NAD+) OS=Fusarium oxysporum NRRL 32931 OX=660029 GN=FOYG_05907 PE=3 SV=1	FOYG_05907	0.2127	0.00128245	Down	54.176	53.7	K00129	18	2	1.66527	2.56632	2.61462	0.388126	0.476485	0.591701	0.236443	0.293705	0.167328
map00350 Tyrosine metabolism	1.65859e-05	5.65	W9JCZ2	Amine oxidase OS=Fusarium oxysporum NRRL 32931 OX=660029 GN=FOYG_01971 PE=3 SV=1	FOYG_01971	0.1768	0.0152436	Down	75.038	44.6	K00276	21	2	2.49155	3.05848	1.23941	0.186317	0.461144	0.553131	0.004576	0.005398
map00360 Phenylalanine metabolism	6.13691e-07	7.04	A0A420R6P5	Amine oxidase OS=Fusarium oxysporum OX=5507 GN=BFJ70_g16149 PE=3 SV=1	BFJ70_g16149	0.3133	0.0014599	Down	74.941	8.7	K00276	5	2	1.55778	1.54845	1.46258	0.612465	0.454257	0.364464
map00360 Phenylalanine metabolism	6.13691e-07	7.04	A0A2H3GD32	Amine oxidase OS=Fusarium oxysporum f. sp. radicis-cucumerinum OX=327505 GN=AU210_015080 PE=3 SV=1	AU210_015080	0.1011	0.000416825	Down	79.152	54.9	K00276	29	28	1.4852	2.48184	1.48191	0.142606	0.194868	0.213574
map00360 Phenylalanine metabolism	6.13691e-07	7.04	X0MLA1	Amidase domain-containing protein OS=Fusarium oxysporum f. sp. vasinfectum 25433 OX=1089449 GN=FOTG_10833 PE=4 SV=1	FOTG_10833	0.2737	4.77323e-06	Down	60.636	24.3	K01426	9	9	1.51216	1.62308	1.57561	0.405227	0.429777	0.454143
map00360 Phenylalanine metabolism	6.13691e-07	7.04	X0B6I2	Amine oxidase OS=Fusarium oxysporum f. sp. melonis 26406 OX=1089452 GN=FOMG_07502 PE=3 SV=1	FOMG_07502	0.4957	0.00122509	Down	76.842	39.9	K00276	20	18	1.83773	1.83751	1.60188	0.942599	0.923508	0.749527	0.09956		0.007687
map00360 Phenylalanine metabolism	6.13691e-07	7.04	X0IWU7	Amine oxidase OS=Fusarium oxysporum f. sp. conglutinans race 2 54008 OX=1089457 GN=FOPG_08212 PE=3 SV=1	FOPG_08212	0.1944	0.00029676	Down	76.03	64.7	K00276	32	4	2.06189	3.07445	2.36987	0.43041	0.55413	0.474943	0.019602	0.005617	0.009089
map00360 Phenylalanine metabolism	6.13691e-07	7.04	A0A4V1S1Z8	Putative amidase OS=Fusarium oxysporum f. sp. narcissi OX=451672 GN=BFJ63_vAg3497 PE=4 SV=1	BFJ63_vAg3497	0.3191	0.000190759	Down	64.57	23.9	K01426	9	1	1.66495	1.54904	1.33456	0.452929	0.5403	0.458215
map00360 Phenylalanine metabolism	6.13691e-07	7.04	W9J7D3	Aldehyde dehydrogenase (NAD+) OS=Fusarium oxysporum NRRL 32931 OX=660029 GN=FOYG_00476 PE=3 SV=1	FOYG_00476	0.4983	0.000301871	Down	53.611	52.3	K00129	24	24	1.78721	2.00286	2.1216	1.03844	0.932817	0.974333	0.056159	0.043116	0.043471
map00360 Phenylalanine metabolism	6.13691e-07	7.04	F9F353	Aldedh domain-containing protein OS=Fusarium oxysporum (strain Fo5176) OX=660025 GN=FOXB_00828 PE=3 SV=1	FOXB_00828	0.6566	0.0041327	Down	80.191	51	K00129	27	1	1.31646	1.6405	1.49639	0.917583	0.989765	1.01656	0.585579	0.545689	0.491472
map00360 Phenylalanine metabolism	6.13691e-07	7.04	W9III8	Aldehyde dehydrogenase (NAD+) OS=Fusarium oxysporum NRRL 32931 OX=660029 GN=FOYG_05907 PE=3 SV=1	FOYG_05907	0.2127	0.00128245	Down	54.176	53.7	K00129	18	2	1.66527	2.56632	2.61462	0.388126	0.476485	0.591701	0.236443	0.293705	0.167328
map00360 Phenylalanine metabolism	6.13691e-07	7.04	W9JCZ2	Amine oxidase OS=Fusarium oxysporum NRRL 32931 OX=660029 GN=FOYG_01971 PE=3 SV=1	FOYG_01971	0.1768	0.0152436	Down	75.038	44.6	K00276	21	2	2.49155	3.05848	1.23941	0.186317	0.461144	0.553131	0.004576	0.005398
map00380 Tryptophan metabolism	0.0311663	3.29	A0A2H3SZE1	Catalase OS=Fusarium oxysporum OX=5507 GN=FRV6_05764 PE=3 SV=1	FRV6_05764	0.6126	0.0218949	Down	54.197	9.4	K03781	4	4	1.07697	1.27575	1.34179	0.682338	0.82652		0.921373	0.944041	0.931226
map00380 Tryptophan metabolism	0.0311663	3.29	X0MLA1	Amidase domain-containing protein OS=Fusarium oxysporum f. sp. vasinfectum 25433 OX=1089449 GN=FOTG_10833 PE=4 SV=1	FOTG_10833	0.2737	4.77323e-06	Down	60.636	24.3	K01426	9	9	1.51216	1.62308	1.57561	0.405227	0.429777	0.454143
map00380 Tryptophan metabolism	0.0311663	3.29	A0A4V1S1Z8	Putative amidase OS=Fusarium oxysporum f. sp. narcissi OX=451672 GN=BFJ63_vAg3497 PE=4 SV=1	BFJ63_vAg3497	0.3191	0.000190759	Down	64.57	23.9	K01426	9	1	1.66495	1.54904	1.33456	0.452929	0.5403	0.458215
map00380 Tryptophan metabolism	0.0311663	3.29	W9II76	Aldehyde dehydrogenase OS=Fusarium oxysporum NRRL 32931 OX=660029 GN=FOYG_06370 PE=3 SV=1	FOYG_06370	0.6039	8.15985e-05	Down	53.636	57.6	K00128	26	25	1.46505	1.49363	1.60734	0.929358	0.931201	0.896716	0.575288	0.558721	0.5427
map00410 beta-Alanine metabolism	3.81691e-09	9.74	A0A420R6P5	Amine oxidase OS=Fusarium oxysporum OX=5507 GN=BFJ70_g16149 PE=3 SV=1	BFJ70_g16149	0.3133	0.0014599	Down	74.941	8.7	K00276	5	2	1.55778	1.54845	1.46258	0.612465	0.454257	0.364464
map00410 beta-Alanine metabolism	3.81691e-09	9.74	F9FM56	Amine oxidase OS=Fusarium oxysporum (strain Fo5176) OX=660025 GN=FOXB_07486 PE=3 SV=1	FOXB_07486	0.2984	0.0121781	Down	57.999	10.4	K13366	4	3	1.25414	1.94358	1.99615	0.445804	0.587354		0.843883	0.417163	0.511936
map00410 beta-Alanine metabolism	3.81691e-09	9.74	A0A2H3GD32	Amine oxidase OS=Fusarium oxysporum f. sp. radicis-cucumerinum OX=327505 GN=AU210_015080 PE=3 SV=1	AU210_015080	0.1011	0.000416825	Down	79.152	54.9	K00276	29	28	1.4852	2.48184	1.48191	0.142606	0.194868	0.213574
map00410 beta-Alanine metabolism	3.81691e-09	9.74	A0A420R5Q7	Amine oxidase OS=Fusarium oxysporum OX=5507 GN=BFJ70_g16248 PE=3 SV=1	BFJ70_g16248	0.1157	0.000388289	Down	59.782	19.5	K13366	7	7	1.89967	2.56699	1.66439	0.171948	0.26848	0.269006		0.159513
map00410 beta-Alanine metabolism	3.81691e-09	9.74	X0B6I2	Amine oxidase OS=Fusarium oxysporum f. sp. melonis 26406 OX=1089452 GN=FOMG_07502 PE=3 SV=1	FOMG_07502	0.4957	0.00122509	Down	76.842	39.9	K00276	20	18	1.83773	1.83751	1.60188	0.942599	0.923508	0.749527	0.09956		0.007687
map00410 beta-Alanine metabolism	3.81691e-09	9.74	X0IWU7	Amine oxidase OS=Fusarium oxysporum f. sp. conglutinans race 2 54008 OX=1089457 GN=FOPG_08212 PE=3 SV=1	FOPG_08212	0.1944	0.00029676	Down	76.03	64.7	K00276	32	4	2.06189	3.07445	2.36987	0.43041	0.55413	0.474943	0.019602	0.005617	0.009089
map00410 beta-Alanine metabolism	3.81691e-09	9.74	W9J7D3	Aldehyde dehydrogenase (NAD+) OS=Fusarium oxysporum NRRL 32931 OX=660029 GN=FOYG_00476 PE=3 SV=1	FOYG_00476	0.4983	0.000301871	Down	53.611	52.3	K00129	24	24	1.78721	2.00286	2.1216	1.03844	0.932817	0.974333	0.056159	0.043116	0.043471
map00410 beta-Alanine metabolism	3.81691e-09	9.74	F9F353	Aldedh domain-containing protein OS=Fusarium oxysporum (strain Fo5176) OX=660025 GN=FOXB_00828 PE=3 SV=1	FOXB_00828	0.6566	0.0041327	Down	80.191	51	K00129	27	1	1.31646	1.6405	1.49639	0.917583	0.989765	1.01656	0.585579	0.545689	0.491472
map00410 beta-Alanine metabolism	3.81691e-09	9.74	W9II76	Aldehyde dehydrogenase OS=Fusarium oxysporum NRRL 32931 OX=660029 GN=FOYG_06370 PE=3 SV=1	FOYG_06370	0.6039	8.15985e-05	Down	53.636	57.6	K00128	26	25	1.46505	1.49363	1.60734	0.929358	0.931201	0.896716	0.575288	0.558721	0.5427
map00410 beta-Alanine metabolism	3.81691e-09	9.74	W9III8	Aldehyde dehydrogenase (NAD+) OS=Fusarium oxysporum NRRL 32931 OX=660029 GN=FOYG_05907 PE=3 SV=1	FOYG_05907	0.2127	0.00128245	Down	54.176	53.7	K00129	18	2	1.66527	2.56632	2.61462	0.388126	0.476485	0.591701	0.236443	0.293705	0.167328
map00410 beta-Alanine metabolism	3.81691e-09	9.74	W9JCZ2	Amine oxidase OS=Fusarium oxysporum NRRL 32931 OX=660029 GN=FOYG_01971 PE=3 SV=1	FOYG_01971	0.1768	0.0152436	Down	75.038	44.6	K00276	21	2	2.49155	3.05848	1.23941	0.186317	0.461144	0.553131	0.004576	0.005398
map00500 Starch and sucrose metabolism	0.11324	2.53	A0A0J9UFE2	Beta-glucosidase OS=Fusarium oxysporum f. sp. lycopersici (strain 4287 / CBS 123668 / FGSC 9935 / NRRL 34936) OX=426428 GN=FOXG_02349 PE=3 SV=1	FOXG_02349	0.3424	0.00338564	Down	94.144	10.8	K05349	7	7	1.49869	2.32064	1.66191	0.498633	0.708548	0.669424	0.336062	0.643832	0.662262
map00500 Starch and sucrose metabolism	0.11324	2.53	X0L9E4	Uncharacterized protein OS=Fusarium oxysporum f. sp. vasinfectum 25433 OX=1089449 GN=FOTG_10029 PE=4 SV=1	FOTG_10029	0.5133	0.00149631	Down	89.914	16.1	K00750	7	2	1.39171	1.35152	1.39732	0.595373	0.795412	0.734458	0.852145	0.9216	0.960463
map00500 Starch and sucrose metabolism	0.11324	2.53	A0A6M7ZFE8	Glucan 1,6-alpha-glucosidase OS=Fusarium oxysporum Fo47 OX=660027 GN=FOBC_12138 PE=4 SV=1	FOBC_12138	0.489	0.022974	Down	140.79	6.2	K01182	6	0	1.93514	1.35367	1.08488	0.584014	0.781165	0.773686		0.487431
map00520 Amino sugar and nucleotide sugar metabolism	0.323776	1.73	N4TKE0	Chitin synthase OS=Fusarium oxysporum f. sp. cubense (strain race 1) OX=1229664 GN=FOC1_g10006723 PE=4 SV=1	FOC1_g10006723	0.3695	0.0147184	Down	196.71	9	K00698	11	11	1.18787	1.76244	1.56345	0.483987	0.80559	0.37836	0.641248	1.22115	0.955896
map00520 Amino sugar and nucleotide sugar metabolism	0.323776	1.73	Q5YCX1	Chitin synthase OS=Fusarium oxysporum f. sp. lycopersici OX=59765 GN=chs1 PE=3 SV=1	chs1	0.4053	0.000678032	Down	102.27	10	K00698	6	6	1.25208	1.36864	1.64876	0.573856	0.626512	0.53015
map00561 Glycerolipid metabolism	0.151801	2.88	W9PBT8	Glycerol kinase OS=Fusarium oxysporum f. sp. pisi HDV247 OX=1080344 GN=FOVG_09294 PE=3 SV=1	FOVG_09294	0.2319	0.00171313	Down	66.268	10.8	K00864	4	4	1.70366	1.39315	1.77368	0.301477	0.302122	0.52591
map00561 Glycerolipid metabolism	0.151801	2.88	W9II76	Aldehyde dehydrogenase OS=Fusarium oxysporum NRRL 32931 OX=660029 GN=FOYG_06370 PE=3 SV=1	FOYG_06370	0.6039	8.15985e-05	Down	53.636	57.6	K00128	26	25	1.46505	1.49363	1.60734	0.929358	0.931201	0.896716	0.575288	0.558721	0.5427
map00620 Pyruvate metabolism	0.0477058	2.88	W9Q4H3	Acetyl-coenzyme A synthetase OS=Fusarium oxysporum f. sp. pisi HDV247 OX=1080344 GN=FOVG_00715 PE=3 SV=1	FOVG_00715	0.419	0.00345086	Down	79.742	39.6	K01895	27	27	1.22869	1.6489	1.09431	0.523459	0.511281	0.629603	0.964832	1.3556	1.04333
map00620 Pyruvate metabolism	0.0477058	2.88	W9ZGX3	Phosphoenolpyruvate carboxykinase (ATP) OS=Fusarium oxysporum f. sp. melonis 26406 OX=1089452 GN=FOMG_12841 PE=3 SV=1	FOMG_12841	0.6354	0.0140047	Down	65.37	70.8	K01610	37	37	1.19911	1.26071	1.19616	0.695412	0.674878	0.952799	0.98792	1.06894	0.964082
map00620 Pyruvate metabolism	0.0477058	2.88	N4U4S5	L-lactate dehydrogenase A OS=Fusarium oxysporum f. sp. cubense (strain race 1) OX=1229664 GN=FOC1_g10004138 PE=3 SV=1	FOC1_g10004138	0.6379	0.012889	Down	32.973	10.4	K00016	2	1	1.14734	1.21718	1.50162	0.836087	0.905547	0.724391	0.773662	1.10932	0.784849
map00620 Pyruvate metabolism	0.0477058	2.88	W9II76	Aldehyde dehydrogenase OS=Fusarium oxysporum NRRL 32931 OX=660029 GN=FOYG_06370 PE=3 SV=1	FOYG_06370	0.6039	8.15985e-05	Down	53.636	57.6	K00128	26	25	1.46505	1.49363	1.60734	0.929358	0.931201	0.896716	0.575288	0.558721	0.5427
map00630 Glyoxylate and dicarboxylate metabolism	0.387749	1.5	A0A2H3SZE1	Catalase OS=Fusarium oxysporum OX=5507 GN=FRV6_05764 PE=3 SV=1	FRV6_05764	0.6126	0.0218949	Down	54.197	9.4	K03781	4	4	1.07697	1.27575	1.34179	0.682338	0.82652		0.921373	0.944041	0.931226
map00630 Glyoxylate and dicarboxylate metabolism	0.387749	1.5	W9Q4H3	Acetyl-coenzyme A synthetase OS=Fusarium oxysporum f. sp. pisi HDV247 OX=1080344 GN=FOVG_00715 PE=3 SV=1	FOVG_00715	0.419	0.00345086	Down	79.742	39.6	K01895	27	27	1.22869	1.6489	1.09431	0.523459	0.511281	0.629603	0.964832	1.3556	1.04333
map00640 Propanoate metabolism	0.225812	2.23	W9Q4H3	Acetyl-coenzyme A synthetase OS=Fusarium oxysporum f. sp. pisi HDV247 OX=1080344 GN=FOVG_00715 PE=3 SV=1	FOVG_00715	0.419	0.00345086	Down	79.742	39.6	K01895	27	27	1.22869	1.6489	1.09431	0.523459	0.511281	0.629603	0.964832	1.3556	1.04333
map00640 Propanoate metabolism	0.225812	2.23	N4U4S5	L-lactate dehydrogenase A OS=Fusarium oxysporum f. sp. cubense (strain race 1) OX=1229664 GN=FOC1_g10004138 PE=3 SV=1	FOC1_g10004138	0.6379	0.012889	Down	32.973	10.4	K00016	2	1	1.14734	1.21718	1.50162	0.836087	0.905547	0.724391	0.773662	1.10932	0.784849
map00680 Methane metabolism	0.0630756	3.24	X0IQ60	GMC_OxRdtase_N domain-containing protein OS=Fusarium oxysporum f. sp. conglutinans race 2 54008 OX=1089457 GN=FOPG_09836 PE=3 SV=1	FOPG_09836	0.4845	0.0137487	Down	67.14	23.3	K17066	10	10	1.29014	1.48904	1.26254	0.76094	0.746029	0.451308
map00680 Methane metabolism	0.0630756	3.24	W9Q4H3	Acetyl-coenzyme A synthetase OS=Fusarium oxysporum f. sp. pisi HDV247 OX=1080344 GN=FOVG_00715 PE=3 SV=1	FOVG_00715	0.419	0.00345086	Down	79.742	39.6	K01895	27	27	1.22869	1.6489	1.09431	0.523459	0.511281	0.629603	0.964832	1.3556	1.04333
map00680 Methane metabolism	0.0630756	3.24	A0A6M7YUM0	Alcohol oxidase OS=Fusarium oxysporum Fo47 OX=660027 GN=FOBC_05898 PE=4 SV=1	FOBC_05898	0.102	0.00143229	Down	75.264	58.5	K17066	29	29	2.06744	1.65872	3.52298	0.28705	0.16583	0.286524	0.001542		0.009917
map01200 Carbon metabolism	0.424787	1.32	A0A2H3SZE1	Catalase OS=Fusarium oxysporum OX=5507 GN=FRV6_05764 PE=3 SV=1	FRV6_05764	0.6126	0.0218949	Down	54.197	9.4	K03781	4	4	1.07697	1.27575	1.34179	0.682338	0.82652		0.921373	0.944041	0.931226
map01200 Carbon metabolism	0.424787	1.32	X0IQ60	GMC_OxRdtase_N domain-containing protein OS=Fusarium oxysporum f. sp. conglutinans race 2 54008 OX=1089457 GN=FOPG_09836 PE=3 SV=1	FOPG_09836	0.4845	0.0137487	Down	67.14	23.3	K17066	10	10	1.29014	1.48904	1.26254	0.76094	0.746029	0.451308
map01200 Carbon metabolism	0.424787	1.32	W9Q4H3	Acetyl-coenzyme A synthetase OS=Fusarium oxysporum f. sp. pisi HDV247 OX=1080344 GN=FOVG_00715 PE=3 SV=1	FOVG_00715	0.419	0.00345086	Down	79.742	39.6	K01895	27	27	1.22869	1.6489	1.09431	0.523459	0.511281	0.629603	0.964832	1.3556	1.04333
map01200 Carbon metabolism	0.424787	1.32	W9ZGX3	Phosphoenolpyruvate carboxykinase (ATP) OS=Fusarium oxysporum f. sp. melonis 26406 OX=1089452 GN=FOMG_12841 PE=3 SV=1	FOMG_12841	0.6354	0.0140047	Down	65.37	70.8	K01610	37	37	1.19911	1.26071	1.19616	0.695412	0.674878	0.952799	0.98792	1.06894	0.964082
map01200 Carbon metabolism	0.424787	1.32	A0A6M7YUM0	Alcohol oxidase OS=Fusarium oxysporum Fo47 OX=660027 GN=FOBC_05898 PE=4 SV=1	FOBC_05898	0.102	0.00143229	Down	75.264	58.5	K17066	29	29	2.06744	1.65872	3.52298	0.28705	0.16583	0.286524	0.001542		0.009917
map04011 MAPK signaling pathway - yeast	0.167106	2.11	A0A2H3SZE1	Catalase OS=Fusarium oxysporum OX=5507 GN=FRV6_05764 PE=3 SV=1	FRV6_05764	0.6126	0.0218949	Down	54.197	9.4	K03781	4	4	1.07697	1.27575	1.34179	0.682338	0.82652		0.921373	0.944041	0.931226
map04011 MAPK signaling pathway - yeast	0.167106	2.11	N4TNP8	RNA polymerase II-associated protein 1 like protein OS=Fusarium oxysporum f. sp. cubense (strain race 1) OX=1229664 GN=FOC1_g10013634 PE=3 SV=1	FOC1_g10013634	0.4276	0.00153944	Down	54.135	12.8	K15174	4	4	1.26661	1.64056	1.42038	0.541979	0.714907	0.593716	0.64907	1.21425	0.958529
map04011 MAPK signaling pathway - yeast	0.167106	2.11	X0NUF7	Non-specific serine/threonine protein kinase OS=Fusarium oxysporum f. sp. vasinfectum 25433 OX=1089449 GN=FOTG_00638 PE=3 SV=1	FOTG_00638	0.6392	0.000111781	Down	94.731	19.9	K19833	11	11	1.42006	1.43405	1.5432	0.959676	0.91536	0.935857	0.515608	0.675126	0.601053
map04111 Cell cycle - yeast	0.0417395	3	A0A420RXL6	Condensin complex subunit 1 OS=Fusarium oxysporum OX=5507 GN=BFJ68_g2074 PE=3 SV=1	BFJ68_g2074	0.6529	0.0339169	Down	127.35	6.8	K06677	6	6	1.72493	1.24772	1.12728	0.864781	0.89808	0.914037	1.12149	0.432931	0.668749
map04111 Cell cycle - yeast	0.0417395	3	A0A2H3H448	SCD domain-containing protein OS=Fusarium oxysporum f. sp. radicis-cucumerinum OX=327505 GN=AU210_006115 PE=4 SV=1	AU210_006115	0.5293	0.00076168	Down	121.64	18.9	K06671	16	16	1.64961	1.4434	1.37227	0.73744	0.776876	0.849344	0.471121	0.85078	0.849164
map04111 Cell cycle - yeast	0.0417395	3	X0MR64	Condensin complex subunit 2 OS=Fusarium oxysporum f. sp. vasinfectum 25433 OX=1089449 GN=FOTG_00436 PE=3 SV=1	FOTG_00436	0.6229	0.0134562	Down	91.904	15	K06676	8	8	1.41181	1.38332	1.31514	0.934212	0.672815	0.953403	0.778723	0.719088	0.831481
map04111 Cell cycle - yeast	0.0417395	3	W9P7S5	Rab family, other OS=Fusarium oxysporum f. sp. pisi HDV247 OX=1080344 GN=FOVG_10194 PE=4 SV=1	FOVG_10194	0.6635	0.0116263	Down	32.566	13.4	K06682	3	3	1.17055	1.36353	1.27045	0.844745	0.959711	0.719684	0.937881	0.769857	0.96359
map04113 Meiosis - yeast	0.334573	1.68	A0A2H3H448	SCD domain-containing protein OS=Fusarium oxysporum f. sp. radicis-cucumerinum OX=327505 GN=AU210_006115 PE=4 SV=1	AU210_006115	0.5293	0.00076168	Down	121.64	18.9	K06671	16	16	1.64961	1.4434	1.37227	0.73744	0.776876	0.849344	0.471121	0.85078	0.849164
map04113 Meiosis - yeast	0.334573	1.68	F9F7K8	HTH APSES-type domain-containing protein OS=Fusarium oxysporum (strain Fo5176) OX=660025 GN=FOXB_02383 PE=3 SV=1	FOXB_02383	0.5311	0.00396374	Down	58.766	6.3	K12763	2	2	1.49918	1.53618	1.67512	0.6973	0.811905	0.992521	0.330291		0.457502
map04146 Peroxisome	0.25845	1.7	A0A2H3SZE1	Catalase OS=Fusarium oxysporum OX=5507 GN=FRV6_05764 PE=3 SV=1	FRV6_05764	0.6126	0.0218949	Down	54.197	9.4	K03781	4	4	1.07697	1.27575	1.34179	0.682338	0.82652		0.921373	0.944041	0.931226
map04146 Peroxisome	0.25845	1.7	F9G7Z3	DAO domain-containing protein OS=Fusarium oxysporum (strain Fo5176) OX=660025 GN=FOXB_14775 PE=4 SV=1	FOXB_14775	0.6011	0.000779062	Down	115.87	11.5	K00306	10	10	1.47585	1.63819	1.65512	0.885051	1.02196	0.959568	0.493398	0.482758	0.388106
map04146 Peroxisome	0.25845	1.7	X0HFZ7	DAO domain-containing protein OS=Fusarium oxysporum f. sp. conglutinans race 2 54008 OX=1089457 GN=FOPG_13529 PE=4 SV=1	FOPG_13529	0.2575	0.00645228	Down	48.692	56.1	K00306	18	1	1.24629	1.74579	2.23624	0.450877	0.59629	0.299313	0.874773	0.760719	0.789702

## Sheet: all
KEGG pathway	Mapping	Background	All Mapping	All Background	Fold Enrichment	Fisher's exact test p value	-log10(p value)	Related proteins
map00360 Phenylalanine metabolism	14	49	96	1864	5.55	5.47337e-08	7.26	A0A420P5P3 A0A420R6P5 A0A2H3GD32 N4U363 X0MLA1 X0B6I2 N4UFA6 X0IWU7 A0A4V1S1Z8 W9J7D3 X0MFI0 F9F353 W9III8 W9JCZ2
map00410 beta-Alanine metabolism	12	39	96	1864	5.97	2.16422e-07	6.66	A0A420R6P5 F9FM56 A0A2H3GD32 A0A420R5Q7 X0B6I2 X0IWU7 W9J7D3 F9F353 F9FVI6 W9II76 W9III8 W9JCZ2
map00100 Steroid biosynthesis	8	18	96	1864	8.63	1.05963e-06	5.97	W9ZI44 N4USY1 A0A2H3HWM9 A0A2H3TUX3 X0MGI4 X0J0V5 N4TTD3 X0LVS1
map00350 Tyrosine metabolism	13	55	96	1864	4.59	1.9249e-06	5.72	A0A420P5P3 A0A559L141 A0A420R6P5 A0A2H3GD32 W9JCW5 X0B6I2 N4UFA6 X0IWU7 X0HLN4 W9J7D3 F9F353 W9III8 W9JCZ2
map00010 Glycolysis / Gluconeogenesis	9	49	96	1864	3.57	0.000646495	3.19	W9Q4H3 X0LA05 W9ZGX3 X0HLN4 W9J7D3 N4U4S5 F9F353 W9II76 W9III8
map00130 Ubiquinone and other terpenoid-quinone biosynthesis	4	11	96	1864	7.06	0.00165	2.78	A0A420P5P3 W9ZSP5 X0M2L9 N4UFA6
map00260 Glycine, serine and threonine metabolism	9	69	96	1864	2.53	0.00754849	2.12	F9G7Z3 A0A420R6P5 A0A2H3GD32 X0IGF7 X0HFZ7 X0B6I2 X0IWU7 W9JCZ2 W9Q350
map01130 Biosynthesis of antibiotics	23	264	96	1864	1.69	0.00966235	2.01	A0A420P5P3 A0A2H3SZE1 W9ZI44 N4USY1 X0CSP1 A0A2H3HWM9 W9Q4H3 A0A2H3TUX3 X0LA05 X0MGI4 X0M0T9 W9ZGX3 N4UPC9 X0J0V5 X0HLN4 N4U4S5 A0A5C6TBR9 N4TTD3 N4UFJ8 N4URN1 W9II76 X0LVS1 W9Q350
map04146 Peroxisome	8	61	96	1864	2.55	0.0113039	1.95	A0A2H3SZE1 F9G7Z3 X0IGF7 X0HFZ7 X0B6F2 N4UFJ8 N4URN1 X0AYL3
map00380 Tryptophan metabolism	6	42	96	1864	2.77	0.0185584	1.73	A0A420P5P3 A0A2H3SZE1 W9NDG5 X0MLA1 A0A4V1S1Z8 W9II76
map00340 Histidine metabolism	4	22	96	1864	3.53	0.0236364	1.63	W9J7D3 F9F353 W9II76 W9III8
map00330 Arginine and proline metabolism	6	46	96	1864	2.53	0.0280806	1.55	W9IQ15 F9FM56 A0A420R5Q7 X0MLA1 A0A4V1S1Z8 W9II76
map00280 Valine, leucine and isoleucine degradation	5	38	96	1864	2.55	0.0424647	1.37	N4UPC9 A0A5C6TBR9 F9FVI6 N4URN1 W9II76

## Sheet: all Pathway2Protein
KEGG pathway	Fisher's exact test p value	Fold Enrichment	Protein accession	Protein description	Gene name	M0.5/C Ratio	M0.5/C P value	Regulated Type	MW [kDa]	Coverage [%]	KEGG KO No.	Peptides	Unique peptides	C_1	C_2	C_3	M0.5_1	M0.5_2	M0.5_3	M_1	M_2	M_3
map00010 Glycolysis / Gluconeogenesis	0.000646495	3.57	W9Q4H3	Acetyl-coenzyme A synthetase OS=Fusarium oxysporum f. sp. pisi HDV247 OX=1080344 GN=FOVG_00715 PE=3 SV=1	FOVG_00715	0.419	0.00345086	Down	79.742	39.6	K01895	27	27	1.22869	1.6489	1.09431	0.523459	0.511281	0.629603	0.964832	1.3556	1.04333
map00010 Glycolysis / Gluconeogenesis	0.000646495	3.57	X0LA05	Pyruvate decarboxylase OS=Fusarium oxysporum f. sp. vasinfectum 25433 OX=1089449 GN=FOTG_14001 PE=3 SV=1	FOTG_14001	1.5776	0.000520817	Up	62.902	28.1	K01568	9	1	0.759216	0.78757	0.827307	1.34257	1.20197	1.20074	1.05951	0.914868	0.906251
map00010 Glycolysis / Gluconeogenesis	0.000646495	3.57	W9ZGX3	Phosphoenolpyruvate carboxykinase (ATP) OS=Fusarium oxysporum f. sp. melonis 26406 OX=1089452 GN=FOMG_12841 PE=3 SV=1	FOMG_12841	0.6354	0.0140047	Down	65.37	70.8	K01610	37	37	1.19911	1.26071	1.19616	0.695412	0.674878	0.952799	0.98792	1.06894	0.964082
map00010 Glycolysis / Gluconeogenesis	0.000646495	3.57	X0HLN4	PKS_ER domain-containing protein OS=Fusarium oxysporum f. sp. conglutinans race 2 54008 OX=1089457 GN=FOPG_08114 PE=3 SV=1	FOPG_08114	0.4835	0.00447734	Down	38.22	27.3	K13953	6	6	1.10892	1.52902	1.40654	0.58236	0.758472	0.614691
map00010 Glycolysis / Gluconeogenesis	0.000646495	3.57	W9J7D3	Aldehyde dehydrogenase (NAD+) OS=Fusarium oxysporum NRRL 32931 OX=660029 GN=FOYG_00476 PE=3 SV=1	FOYG_00476	0.4983	0.000301871	Down	53.611	52.3	K00129	24	24	1.78721	2.00286	2.1216	1.03844	0.932817	0.974333	0.056159	0.043116	0.043471
map00010 Glycolysis / Gluconeogenesis	0.000646495	3.57	N4U4S5	L-lactate dehydrogenase A OS=Fusarium oxysporum f. sp. cubense (strain race 1) OX=1229664 GN=FOC1_g10004138 PE=3 SV=1	FOC1_g10004138	0.6379	0.012889	Down	32.973	10.4	K00016	2	1	1.14734	1.21718	1.50162	0.836087	0.905547	0.724391	0.773662	1.10932	0.784849
map00010 Glycolysis / Gluconeogenesis	0.000646495	3.57	F9F353	Aldedh domain-containing protein OS=Fusarium oxysporum (strain Fo5176) OX=660025 GN=FOXB_00828 PE=3 SV=1	FOXB_00828	0.6566	0.0041327	Down	80.191	51	K00129	27	1	1.31646	1.6405	1.49639	0.917583	0.989765	1.01656	0.585579	0.545689	0.491472
map00010 Glycolysis / Gluconeogenesis	0.000646495	3.57	W9II76	Aldehyde dehydrogenase OS=Fusarium oxysporum NRRL 32931 OX=660029 GN=FOYG_06370 PE=3 SV=1	FOYG_06370	0.6039	8.15985e-05	Down	53.636	57.6	K00128	26	25	1.46505	1.49363	1.60734	0.929358	0.931201	0.896716	0.575288	0.558721	0.5427
map00010 Glycolysis / Gluconeogenesis	0.000646495	3.57	W9III8	Aldehyde dehydrogenase (NAD+) OS=Fusarium oxysporum NRRL 32931 OX=660029 GN=FOYG_05907 PE=3 SV=1	FOYG_05907	0.2127	0.00128245	Down	54.176	53.7	K00129	18	2	1.66527	2.56632	2.61462	0.388126	0.476485	0.591701	0.236443	0.293705	0.167328
map00052 Galactose metabolism	0.1977	2.43	W9NR74	Sialidase-1 OS=Fusarium oxysporum f. sp. pisi HDV247 OX=1080344 GN=FOVG_15606 PE=4 SV=1	FOVG_15606	0.2529	0.000389055	Down	73.005	28.9	K04618	14	13	1.66735	2.04659	2.37702	0.448708	0.571235	0.520681	0.523216	0.421354	0.42385
map00052 Galactose metabolism	0.1977	2.43	A0A6M7ZFE8	Glucan 1,6-alpha-glucosidase OS=Fusarium oxysporum Fo47 OX=660027 GN=FOBC_12138 PE=4 SV=1	FOBC_12138	0.489	0.022974	Down	140.79	6.2	K01182	6	0	1.93514	1.35367	1.08488	0.584014	0.781165	0.773686		0.487431
map00071 Fatty acid degradation	0.0583674	2.68	X0HLN4	PKS_ER domain-containing protein OS=Fusarium oxysporum f. sp. conglutinans race 2 54008 OX=1089457 GN=FOPG_08114 PE=3 SV=1	FOPG_08114	0.4835	0.00447734	Down	38.22	27.3	K13953	6	6	1.10892	1.52902	1.40654	0.58236	0.758472	0.614691
map00071 Fatty acid degradation	0.0583674	2.68	A0A5C6TBR9	Uncharacterized protein OS=Fusarium oxysporum f. sp. cubense OX=61366 GN=FocTR4_00002911 PE=3 SV=1	FocTR4_00002911	1.5517	0.000239516	Up	50.006	39.4	K00249	14	14	0.85295	0.907436	0.877321	1.28286	1.40902	1.40101	0.798502	0.740837	0.73006
map00071 Fatty acid degradation	0.0583674	2.68	N4URN1	3-ketoacyl-CoA thiolase, peroxisomal OS=Fusarium oxysporum f. sp. cubense (strain race 1) OX=1229664 GN=FOC1_g10011268 PE=3 SV=1	FOC1_g10011268	1.5363	0.00400483	Up	85.768	26	K07513	15	15	0.676092	0.833173	0.799553	1.10401	1.23805	1.20506	1.23574	0.969844	0.938478
map00071 Fatty acid degradation	0.0583674	2.68	W9II76	Aldehyde dehydrogenase OS=Fusarium oxysporum NRRL 32931 OX=660029 GN=FOYG_06370 PE=3 SV=1	FOYG_06370	0.6039	8.15985e-05	Down	53.636	57.6	K00128	26	25	1.46505	1.49363	1.60734	0.929358	0.931201	0.896716	0.575288	0.558721	0.5427
map00100 Steroid biosynthesis	1.05963e-06	8.63	W9ZI44	Sterol 24-C-methyltransferase OS=Fusarium oxysporum f. sp. melonis 26406 OX=1089452 GN=FOMG_15451 PE=3 SV=1	FOMG_15451	2.5119	0.000151996	Up	42.704	47.9	K00559	14	13	0.397173	0.34797	0.380005	0.857139	0.938863	1.03021	1.82701	1.60987	1.61177
map00100 Steroid biosynthesis	1.05963e-06	8.63	N4USY1	Delta(14)-sterol reductase OS=Fusarium oxysporum f. sp. cubense (strain race 1) OX=1229664 GN=FOC1_g10009817 PE=3 SV=1	FOC1_g10009817	1.6493	0.00116329	Up	51.61	8.8	K00222	3	3	0.652019	0.640117	0.656739	1.04893	0.972666	1.19277	1.27466	1.28282	1.27928
map00100 Steroid biosynthesis	1.05963e-06	8.63	A0A2H3HWM9	Rhodanese domain-containing protein OS=Fusarium oxysporum f. sp. radicis-cucumerinum OX=327505 GN=AU210_004967 PE=3 SV=1	AU210_004967	7.3992	1.3305e-07	Up	75.883	41	K09831	20	20	0.163021	0.156064	0.165069	1.16546	1.18167	1.23523	1.61997	1.70785	1.60566
map00100 Steroid biosynthesis	1.05963e-06	8.63	A0A2H3TUX3	Probable cytochrome P450 51 (Eburicol 14 alpha-demethylase) OS=Fusarium oxysporum OX=5507 GN=FRV6_15583 PE=3 SV=1	FRV6_15583	1.6514	0.000333718	Up	58.592	23.4	K05917	9	9	0.65934	0.580784	0.615333	1.06861	1.01113	0.984295	1.48199	1.20532	1.39319
map00100 Steroid biosynthesis	1.05963e-06	8.63	X0MGI4	Delta24(24(1))-sterol reductase OS=Fusarium oxysporum f. sp. vasinfectum 25433 OX=1089449 GN=FOTG_02933 PE=3 SV=1	FOTG_02933	1.878	0.0297314	Up	67.769	6.8	K00223	2	2	0.960402	0.657707	0.572203	1.18155	1.22636	1.70544	0.523181		1.17316
map00100 Steroid biosynthesis	1.05963e-06	8.63	X0J0V5	Squalene epoxidase OS=Fusarium oxysporum f. sp. conglutinans race 2 54008 OX=1089457 GN=FOPG_07066 PE=3 SV=1	FOPG_07066	2.9601	0.000385398	Up	54.909	36.5	K00511	13	13	0.391274	0.327967	0.312148	0.945157	0.941736	1.1661	1.74268	1.52492	1.64802
map00100 Steroid biosynthesis	1.05963e-06	8.63	N4TTD3	Eburicol 14-alpha-demethylase OS=Fusarium oxysporum f. sp. cubense (strain race 1) OX=1229664 GN=FOC1_g10015685 PE=3 SV=1	FOC1_g10015685	6.2486	5.73762e-06	Up	59.516	49.3	K05917	18	18	0.209157	0.189289	0.199906	1.16105	1.20894	1.36891	1.66245	1.47022	1.53008
map00100 Steroid biosynthesis	1.05963e-06	8.63	X0LVS1	Methylsterol monooxygenase OS=Fusarium oxysporum f. sp. vasinfectum 25433 OX=1089449 GN=FOTG_07774 PE=4 SV=1	FOTG_07774	2.254	0.00116048	Up	42.845	17.8	K07750	5	5	0.422722	0.341209	0.354364	0.9516	0.828411	0.740654	1.84088	1.73737	1.78279
map00130 Ubiquinone and other terpenoid-quinone biosynthesis	0.00165	7.06	A0A420P5P3	Aromatic amino acid aminotransferase C56E4.03 OS=Fusarium oxysporum OX=5507 GN=BFJ68_g7546 PE=4 SV=1	BFJ68_g7546	2.1428	0.000259788	Up	61.842	41	K00838	14	14	0.577542	0.592008	0.687205	1.40745	1.30365	1.2675	1.14296	0.973296	1.0484
map00130 Ubiquinone and other terpenoid-quinone biosynthesis	0.00165	7.06	W9ZSP5	Ubiquinone biosynthesis O-methyltransferase, mitochondrial OS=Fusarium oxysporum f. sp. melonis 26406 OX=1089452 GN=COQ3 PE=3 SV=1	COQ3	1.6689	0.00734711	Up	33.634	15.5	K00568	3	3	0.747625	0.654622		1.19043	1.2527	1.06711	0.88905		1.19846
map00130 Ubiquinone and other terpenoid-quinone biosynthesis	0.00165	7.06	X0M2L9	5-demethoxyubiquinone hydroxylase, mitochondrial OS=Fusarium oxysporum f. sp. vasinfectum 25433 OX=1089449 GN=COQ7 PE=3 SV=1	COQ7	1.5995	0.0121832	Up	26.555	17.7	K06134	3	3	0.768696	0.599863	0.745906	1.15849	1.25154	0.972045	1.07085	1.16566	1.26696
map00130 Ubiquinone and other terpenoid-quinone biosynthesis	0.00165	7.06	N4UFA6	4-hydroxyphenylpyruvate dioxygenase OS=Fusarium oxysporum f. sp. cubense (strain race 1) OX=1229664 GN=FOC1_g10014496 PE=3 SV=1	FOC1_g10014496	5.8357	1.28859e-05	Up	46.09	64.4	K00457	21	0	0.203156	0.196508	0.202848	1.02641	1.20575	1.28389	1.42179	1.92337	1.53628
map00240 Pyrimidine metabolism	0.372011	1.55	W9PBA6	Ribonucleoside-diphosphate reductase OS=Fusarium oxysporum f. sp. pisi HDV247 OX=1080344 GN=FOVG_07597 PE=3 SV=1	FOVG_07597	0.5532	5.31209e-06	Down	100.67	30.7	K10807	20	20	1.40599	1.34197	1.37101	0.774829	0.760797	0.742786	0.805965	0.825512	0.971137
map00240 Pyrimidine metabolism	0.372011	1.55	A0A420S632	Uncharacterized protein OS=Fusarium oxysporum OX=5507 GN=BFJ68_g713 PE=4 SV=1	BFJ68_g713	0.5825	0.000885174	Down	24.122	34.5	K00761	5	5	1.41068	1.69196	1.68969	0.929018	0.933231	0.929249	0.494488	0.457805	0.463884
map00260 Glycine, serine and threonine metabolism	0.00754849	2.53	F9G7Z3	DAO domain-containing protein OS=Fusarium oxysporum (strain Fo5176) OX=660025 GN=FOXB_14775 PE=4 SV=1	FOXB_14775	0.6011	0.000779062	Down	115.87	11.5	K00306	10	10	1.47585	1.63819	1.65512	0.885051	1.02196	0.959568	0.493398	0.482758	0.388106
map00260 Glycine, serine and threonine metabolism	0.00754849	2.53	A0A420R6P5	Amine oxidase OS=Fusarium oxysporum OX=5507 GN=BFJ70_g16149 PE=3 SV=1	BFJ70_g16149	0.3133	0.0014599	Down	74.941	8.7	K00276	5	2	1.55778	1.54845	1.46258	0.612465	0.454257	0.364464
map00260 Glycine, serine and threonine metabolism	0.00754849	2.53	A0A2H3GD32	Amine oxidase OS=Fusarium oxysporum f. sp. radicis-cucumerinum OX=327505 GN=AU210_015080 PE=3 SV=1	AU210_015080	0.1011	0.000416825	Down	79.152	54.9	K00276	29	28	1.4852	2.48184	1.48191	0.142606	0.194868	0.213574
map00260 Glycine, serine and threonine metabolism	0.00754849	2.53	X0IGF7	DAO domain-containing protein OS=Fusarium oxysporum f. sp. conglutinans race 2 54008 OX=1089457 GN=FOPG_04191 PE=4 SV=1	FOPG_04191	1.504	0.0110417	Up	47.303	48.7	K00306	18	18	0.610306	0.800103	0.732019	1.02721	1.17549	1.01952	1.20983	1.30546	1.12007
map00260 Glycine, serine and threonine metabolism	0.00754849	2.53	X0HFZ7	DAO domain-containing protein OS=Fusarium oxysporum f. sp. conglutinans race 2 54008 OX=1089457 GN=FOPG_13529 PE=4 SV=1	FOPG_13529	0.2575	0.00645228	Down	48.692	56.1	K00306	18	1	1.24629	1.74579	2.23624	0.450877	0.59629	0.299313	0.874773	0.760719	0.789702
map00260 Glycine, serine and threonine metabolism	0.00754849	2.53	X0B6I2	Amine oxidase OS=Fusarium oxysporum f. sp. melonis 26406 OX=1089452 GN=FOMG_07502 PE=3 SV=1	FOMG_07502	0.4957	0.00122509	Down	76.842	39.9	K00276	20	18	1.83773	1.83751	1.60188	0.942599	0.923508	0.749527	0.09956		0.007687
map00260 Glycine, serine and threonine metabolism	0.00754849	2.53	X0IWU7	Amine oxidase OS=Fusarium oxysporum f. sp. conglutinans race 2 54008 OX=1089457 GN=FOPG_08212 PE=3 SV=1	FOPG_08212	0.1944	0.00029676	Down	76.03	64.7	K00276	32	4	2.06189	3.07445	2.36987	0.43041	0.55413	0.474943	0.019602	0.005617	0.009089
map00260 Glycine, serine and threonine metabolism	0.00754849	2.53	W9JCZ2	Amine oxidase OS=Fusarium oxysporum NRRL 32931 OX=660029 GN=FOYG_01971 PE=3 SV=1	FOYG_01971	0.1768	0.0152436	Down	75.038	44.6	K00276	21	2	2.49155	3.05848	1.23941	0.186317	0.461144	0.553131	0.004576	0.005398
map00260 Glycine, serine and threonine metabolism	0.00754849	2.53	W9Q350	Cystathionine beta-synthase OS=Fusarium oxysporum f. sp. pisi HDV247 OX=1080344 GN=FOVG_02293 PE=3 SV=1	FOVG_02293	1.5039	0.0184733	Up	55.872	62.5	K01697	22	1	0.602595	0.783449	0.711996	1.14142	0.903426	1.11036	0.973235	1.65466	1.11885
map00270 Cysteine and methionine metabolism	0.331144	1.52	A0A420P5P3	Aromatic amino acid aminotransferase C56E4.03 OS=Fusarium oxysporum OX=5507 GN=BFJ68_g7546 PE=4 SV=1	BFJ68_g7546	2.1428	0.000259788	Up	61.842	41	K00838	14	14	0.577542	0.592008	0.687205	1.40745	1.30365	1.2675	1.14296	0.973296	1.0484
map00270 Cysteine and methionine metabolism	0.331144	1.52	N4UPC9	Branched-chain-amino-acid aminotransferase OS=Fusarium oxysporum f. sp. cubense (strain race 1) OX=1229664 GN=FOC1_g10004984 PE=3 SV=1	FOC1_g10004984	2.9152	0.00161317	Up	44.943	45.7	K00826	18	18	0.237471	0.298679	0.281723	0.639024	0.772687	0.972548	1.62878	2.32237	1.84671
map00270 Cysteine and methionine metabolism	0.331144	1.52	N4U4S5	L-lactate dehydrogenase A OS=Fusarium oxysporum f. sp. cubense (strain race 1) OX=1229664 GN=FOC1_g10004138 PE=3 SV=1	FOC1_g10004138	0.6379	0.012889	Down	32.973	10.4	K00016	2	1	1.14734	1.21718	1.50162	0.836087	0.905547	0.724391	0.773662	1.10932	0.784849
map00270 Cysteine and methionine metabolism	0.331144	1.52	W9Q350	Cystathionine beta-synthase OS=Fusarium oxysporum f. sp. pisi HDV247 OX=1080344 GN=FOVG_02293 PE=3 SV=1	FOVG_02293	1.5039	0.0184733	Up	55.872	62.5	K01697	22	1	0.602595	0.783449	0.711996	1.14142	0.903426	1.11036	0.973235	1.65466	1.11885
map00280 Valine, leucine and isoleucine degradation	0.0424647	2.55	N4UPC9	Branched-chain-amino-acid aminotransferase OS=Fusarium oxysporum f. sp. cubense (strain race 1) OX=1229664 GN=FOC1_g10004984 PE=3 SV=1	FOC1_g10004984	2.9152	0.00161317	Up	44.943	45.7	K00826	18	18	0.237471	0.298679	0.281723	0.639024	0.772687	0.972548	1.62878	2.32237	1.84671
map00280 Valine, leucine and isoleucine degradation	0.0424647	2.55	A0A5C6TBR9	Uncharacterized protein OS=Fusarium oxysporum f. sp. cubense OX=61366 GN=FocTR4_00002911 PE=3 SV=1	FocTR4_00002911	1.5517	0.000239516	Up	50.006	39.4	K00249	14	14	0.85295	0.907436	0.877321	1.28286	1.40902	1.40101	0.798502	0.740837	0.73006
map00280 Valine, leucine and isoleucine degradation	0.0424647	2.55	F9FVI6	4-aminobutyrate aminotransferase OS=Fusarium oxysporum (strain Fo5176) OX=660025 GN=FOXB_10417 PE=3 SV=1	FOXB_10417	1.5238	0.00645527	Up	51.921	60.5	K13524	26	26	0.779243	0.638986	0.833789	1.18363	1.11222	1.13567	1.26014	1.02237	1.03395
map00280 Valine, leucine and isoleucine degradation	0.0424647	2.55	N4URN1	3-ketoacyl-CoA thiolase, peroxisomal OS=Fusarium oxysporum f. sp. cubense (strain race 1) OX=1229664 GN=FOC1_g10011268 PE=3 SV=1	FOC1_g10011268	1.5363	0.00400483	Up	85.768	26	K07513	15	15	0.676092	0.833173	0.799553	1.10401	1.23805	1.20506	1.23574	0.969844	0.938478
map00280 Valine, leucine and isoleucine degradation	0.0424647	2.55	W9II76	Aldehyde dehydrogenase OS=Fusarium oxysporum NRRL 32931 OX=660029 GN=FOYG_06370 PE=3 SV=1	FOYG_06370	0.6039	8.15985e-05	Down	53.636	57.6	K00128	26	25	1.46505	1.49363	1.60734	0.929358	0.931201	0.896716	0.575288	0.558721	0.5427
map00310 Lysine degradation	0.128252	2.04	F9G7Z3	DAO domain-containing protein OS=Fusarium oxysporum (strain Fo5176) OX=660025 GN=FOXB_14775 PE=4 SV=1	FOXB_14775	0.6011	0.000779062	Down	115.87	11.5	K00306	10	10	1.47585	1.63819	1.65512	0.885051	1.02196	0.959568	0.493398	0.482758	0.388106
map00310 Lysine degradation	0.128252	2.04	X0IGF7	DAO domain-containing protein OS=Fusarium oxysporum f. sp. conglutinans race 2 54008 OX=1089457 GN=FOPG_04191 PE=4 SV=1	FOPG_04191	1.504	0.0110417	Up	47.303	48.7	K00306	18	18	0.610306	0.800103	0.732019	1.02721	1.17549	1.01952	1.20983	1.30546	1.12007
map00310 Lysine degradation	0.128252	2.04	X0HFZ7	DAO domain-containing protein OS=Fusarium oxysporum f. sp. conglutinans race 2 54008 OX=1089457 GN=FOPG_13529 PE=4 SV=1	FOPG_13529	0.2575	0.00645228	Down	48.692	56.1	K00306	18	1	1.24629	1.74579	2.23624	0.450877	0.59629	0.299313	0.874773	0.760719	0.789702
map00310 Lysine degradation	0.128252	2.04	W9II76	Aldehyde dehydrogenase OS=Fusarium oxysporum NRRL 32931 OX=660029 GN=FOYG_06370 PE=3 SV=1	FOYG_06370	0.6039	8.15985e-05	Down	53.636	57.6	K00128	26	25	1.46505	1.49363	1.60734	0.929358	0.931201	0.896716	0.575288	0.558721	0.5427
map00330 Arginine and proline metabolism	0.0280806	2.53	W9IQ15	Uncharacterized protein OS=Fusarium oxysporum NRRL 32931 OX=660029 GN=FOYG_05509 PE=4 SV=1	FOYG_05509	1.7799	0.000103952	Up	47.956	14.9	K18123	5	5	0.57637	0.553745	0.593755	1.00303	1.08648	0.978892	1.50628	1.2638	1.43765
map00330 Arginine and proline metabolism	0.0280806	2.53	F9FM56	Amine oxidase OS=Fusarium oxysporum (strain Fo5176) OX=660025 GN=FOXB_07486 PE=3 SV=1	FOXB_07486	0.2984	0.0121781	Down	57.999	10.4	K13366	4	3	1.25414	1.94358	1.99615	0.445804	0.587354		0.843883	0.417163	0.511936
map00330 Arginine and proline metabolism	0.0280806	2.53	A0A420R5Q7	Amine oxidase OS=Fusarium oxysporum OX=5507 GN=BFJ70_g16248 PE=3 SV=1	BFJ70_g16248	0.1157	0.000388289	Down	59.782	19.5	K13366	7	7	1.89967	2.56699	1.66439	0.171948	0.26848	0.269006		0.159513
map00330 Arginine and proline metabolism	0.0280806	2.53	X0MLA1	Amidase domain-containing protein OS=Fusarium oxysporum f. sp. vasinfectum 25433 OX=1089449 GN=FOTG_10833 PE=4 SV=1	FOTG_10833	0.2737	4.77323e-06	Down	60.636	24.3	K01426	9	9	1.51216	1.62308	1.57561	0.405227	0.429777	0.454143
map00330 Arginine and proline metabolism	0.0280806	2.53	A0A4V1S1Z8	Putative amidase OS=Fusarium oxysporum f. sp. narcissi OX=451672 GN=BFJ63_vAg3497 PE=4 SV=1	BFJ63_vAg3497	0.3191	0.000190759	Down	64.57	23.9	K01426	9	1	1.66495	1.54904	1.33456	0.452929	0.5403	0.458215
map00330 Arginine and proline metabolism	0.0280806	2.53	W9II76	Aldehyde dehydrogenase OS=Fusarium oxysporum NRRL 32931 OX=660029 GN=FOYG_06370 PE=3 SV=1	FOYG_06370	0.6039	8.15985e-05	Down	53.636	57.6	K00128	26	25	1.46505	1.49363	1.60734	0.929358	0.931201	0.896716	0.575288	0.558721	0.5427
map00340 Histidine metabolism	0.0236364	3.53	W9J7D3	Aldehyde dehydrogenase (NAD+) OS=Fusarium oxysporum NRRL 32931 OX=660029 GN=FOYG_00476 PE=3 SV=1	FOYG_00476	0.4983	0.000301871	Down	53.611	52.3	K00129	24	24	1.78721	2.00286	2.1216	1.03844	0.932817	0.974333	0.056159	0.043116	0.043471
map00340 Histidine metabolism	0.0236364	3.53	F9F353	Aldedh domain-containing protein OS=Fusarium oxysporum (strain Fo5176) OX=660025 GN=FOXB_00828 PE=3 SV=1	FOXB_00828	0.6566	0.0041327	Down	80.191	51	K00129	27	1	1.31646	1.6405	1.49639	0.917583	0.989765	1.01656	0.585579	0.545689	0.491472
map00340 Histidine metabolism	0.0236364	3.53	W9II76	Aldehyde dehydrogenase OS=Fusarium oxysporum NRRL 32931 OX=660029 GN=FOYG_06370 PE=3 SV=1	FOYG_06370	0.6039	8.15985e-05	Down	53.636	57.6	K00128	26	25	1.46505	1.49363	1.60734	0.929358	0.931201	0.896716	0.575288	0.558721	0.5427
map00340 Histidine metabolism	0.0236364	3.53	W9III8	Aldehyde dehydrogenase (NAD+) OS=Fusarium oxysporum NRRL 32931 OX=660029 GN=FOYG_05907 PE=3 SV=1	FOYG_05907	0.2127	0.00128245	Down	54.176	53.7	K00129	18	2	1.66527	2.56632	2.61462	0.388126	0.476485	0.591701	0.236443	0.293705	0.167328
map00350 Tyrosine metabolism	1.9249e-06	4.59	A0A420P5P3	Aromatic amino acid aminotransferase C56E4.03 OS=Fusarium oxysporum OX=5507 GN=BFJ68_g7546 PE=4 SV=1	BFJ68_g7546	2.1428	0.000259788	Up	61.842	41	K00838	14	14	0.577542	0.592008	0.687205	1.40745	1.30365	1.2675	1.14296	0.973296	1.0484
map00350 Tyrosine metabolism	1.9249e-06	4.59	A0A559L141	Homogentisate 1,2-dioxygenase OS=Fusarium oxysporum f. sp. cubense OX=61366 GN=hgd PE=3 SV=1	hgd	2.755	0.00183328	Up	53.32	39.2	K00451	12	12	0.51529	0.539866	0.537568	1.22514	1.28648	1.87639	1.18129	1.04224	0.795731
map00350 Tyrosine metabolism	1.9249e-06	4.59	A0A420R6P5	Amine oxidase OS=Fusarium oxysporum OX=5507 GN=BFJ70_g16149 PE=3 SV=1	BFJ70_g16149	0.3133	0.0014599	Down	74.941	8.7	K00276	5	2	1.55778	1.54845	1.46258	0.612465	0.454257	0.364464
map00350 Tyrosine metabolism	1.9249e-06	4.59	A0A2H3GD32	Amine oxidase OS=Fusarium oxysporum f. sp. radicis-cucumerinum OX=327505 GN=AU210_015080 PE=3 SV=1	AU210_015080	0.1011	0.000416825	Down	79.152	54.9	K00276	29	28	1.4852	2.48184	1.48191	0.142606	0.194868	0.213574
map00350 Tyrosine metabolism	1.9249e-06	4.59	W9JCW5	Homogentisate 1,2-dioxygenase OS=Fusarium oxysporum NRRL 32931 OX=660029 GN=FOYG_01942 PE=3 SV=1	FOYG_01942	2.1298	0.00216834	Up	49.607	43.3	K00451	13	12	0.598082	0.769017	0.770632	1.32825	1.55351	1.67108	0.85076	0.713537	0.745126
map00350 Tyrosine metabolism	1.9249e-06	4.59	X0B6I2	Amine oxidase OS=Fusarium oxysporum f. sp. melonis 26406 OX=1089452 GN=FOMG_07502 PE=3 SV=1	FOMG_07502	0.4957	0.00122509	Down	76.842	39.9	K00276	20	18	1.83773	1.83751	1.60188	0.942599	0.923508	0.749527	0.09956		0.007687
map00350 Tyrosine metabolism	1.9249e-06	4.59	N4UFA6	4-hydroxyphenylpyruvate dioxygenase OS=Fusarium oxysporum f. sp. cubense (strain race 1) OX=1229664 GN=FOC1_g10014496 PE=3 SV=1	FOC1_g10014496	5.8357	1.28859e-05	Up	46.09	64.4	K00457	21	0	0.203156	0.196508	0.202848	1.02641	1.20575	1.28389	1.42179	1.92337	1.53628
map00350 Tyrosine metabolism	1.9249e-06	4.59	X0IWU7	Amine oxidase OS=Fusarium oxysporum f. sp. conglutinans race 2 54008 OX=1089457 GN=FOPG_08212 PE=3 SV=1	FOPG_08212	0.1944	0.00029676	Down	76.03	64.7	K00276	32	4	2.06189	3.07445	2.36987	0.43041	0.55413	0.474943	0.019602	0.005617	0.009089
map00350 Tyrosine metabolism	1.9249e-06	4.59	X0HLN4	PKS_ER domain-containing protein OS=Fusarium oxysporum f. sp. conglutinans race 2 54008 OX=1089457 GN=FOPG_08114 PE=3 SV=1	FOPG_08114	0.4835	0.00447734	Down	38.22	27.3	K13953	6	6	1.10892	1.52902	1.40654	0.58236	0.758472	0.614691
map00350 Tyrosine metabolism	1.9249e-06	4.59	W9J7D3	Aldehyde dehydrogenase (NAD+) OS=Fusarium oxysporum NRRL 32931 OX=660029 GN=FOYG_00476 PE=3 SV=1	FOYG_00476	0.4983	0.000301871	Down	53.611	52.3	K00129	24	24	1.78721	2.00286	2.1216	1.03844	0.932817	0.974333	0.056159	0.043116	0.043471
map00350 Tyrosine metabolism	1.9249e-06	4.59	F9F353	Aldedh domain-containing protein OS=Fusarium oxysporum (strain Fo5176) OX=660025 GN=FOXB_00828 PE=3 SV=1	FOXB_00828	0.6566	0.0041327	Down	80.191	51	K00129	27	1	1.31646	1.6405	1.49639	0.917583	0.989765	1.01656	0.585579	0.545689	0.491472
map00350 Tyrosine metabolism	1.9249e-06	4.59	W9III8	Aldehyde dehydrogenase (NAD+) OS=Fusarium oxysporum NRRL 32931 OX=660029 GN=FOYG_05907 PE=3 SV=1	FOYG_05907	0.2127	0.00128245	Down	54.176	53.7	K00129	18	2	1.66527	2.56632	2.61462	0.388126	0.476485	0.591701	0.236443	0.293705	0.167328
map00350 Tyrosine metabolism	1.9249e-06	4.59	W9JCZ2	Amine oxidase OS=Fusarium oxysporum NRRL 32931 OX=660029 GN=FOYG_01971 PE=3 SV=1	FOYG_01971	0.1768	0.0152436	Down	75.038	44.6	K00276	21	2	2.49155	3.05848	1.23941	0.186317	0.461144	0.553131	0.004576	0.005398
map00360 Phenylalanine metabolism	5.47337e-08	5.55	A0A420P5P3	Aromatic amino acid aminotransferase C56E4.03 OS=Fusarium oxysporum OX=5507 GN=BFJ68_g7546 PE=4 SV=1	BFJ68_g7546	2.1428	0.000259788	Up	61.842	41	K00838	14	14	0.577542	0.592008	0.687205	1.40745	1.30365	1.2675	1.14296	0.973296	1.0484
map00360 Phenylalanine metabolism	5.47337e-08	5.55	A0A420R6P5	Amine oxidase OS=Fusarium oxysporum OX=5507 GN=BFJ70_g16149 PE=3 SV=1	BFJ70_g16149	0.3133	0.0014599	Down	74.941	8.7	K00276	5	2	1.55778	1.54845	1.46258	0.612465	0.454257	0.364464
map00360 Phenylalanine metabolism	5.47337e-08	5.55	A0A2H3GD32	Amine oxidase OS=Fusarium oxysporum f. sp. radicis-cucumerinum OX=327505 GN=AU210_015080 PE=3 SV=1	AU210_015080	0.1011	0.000416825	Down	79.152	54.9	K00276	29	28	1.4852	2.48184	1.48191	0.142606	0.194868	0.213574
map00360 Phenylalanine metabolism	5.47337e-08	5.55	N4U363	Phenylalanine ammonia-lyase OS=Fusarium oxysporum f. sp. cubense (strain race 1) OX=1229664 GN=FOC1_g10011951 PE=3 SV=1	FOC1_g10011951	2.1403	0.0182292	Up	80.809	10.3	K10775	5	5	0.43145	0.755249	0.449487	0.986101	1.14437	1.37148	1.38942	1.35321	1.11923
map00360 Phenylalanine metabolism	5.47337e-08	5.55	X0MLA1	Amidase domain-containing protein OS=Fusarium oxysporum f. sp. vasinfectum 25433 OX=1089449 GN=FOTG_10833 PE=4 SV=1	FOTG_10833	0.2737	4.77323e-06	Down	60.636	24.3	K01426	9	9	1.51216	1.62308	1.57561	0.405227	0.429777	0.454143
map00360 Phenylalanine metabolism	5.47337e-08	5.55	X0B6I2	Amine oxidase OS=Fusarium oxysporum f. sp. melonis 26406 OX=1089452 GN=FOMG_07502 PE=3 SV=1	FOMG_07502	0.4957	0.00122509	Down	76.842	39.9	K00276	20	18	1.83773	1.83751	1.60188	0.942599	0.923508	0.749527	0.09956		0.007687
map00360 Phenylalanine metabolism	5.47337e-08	5.55	N4UFA6	4-hydroxyphenylpyruvate dioxygenase OS=Fusarium oxysporum f. sp. cubense (strain race 1) OX=1229664 GN=FOC1_g10014496 PE=3 SV=1	FOC1_g10014496	5.8357	1.28859e-05	Up	46.09	64.4	K00457	21	0	0.203156	0.196508	0.202848	1.02641	1.20575	1.28389	1.42179	1.92337	1.53628
map00360 Phenylalanine metabolism	5.47337e-08	5.55	X0IWU7	Amine oxidase OS=Fusarium oxysporum f. sp. conglutinans race 2 54008 OX=1089457 GN=FOPG_08212 PE=3 SV=1	FOPG_08212	0.1944	0.00029676	Down	76.03	64.7	K00276	32	4	2.06189	3.07445	2.36987	0.43041	0.55413	0.474943	0.019602	0.005617	0.009089
map00360 Phenylalanine metabolism	5.47337e-08	5.55	A0A4V1S1Z8	Putative amidase OS=Fusarium oxysporum f. sp. narcissi OX=451672 GN=BFJ63_vAg3497 PE=4 SV=1	BFJ63_vAg3497	0.3191	0.000190759	Down	64.57	23.9	K01426	9	1	1.66495	1.54904	1.33456	0.452929	0.5403	0.458215
map00360 Phenylalanine metabolism	5.47337e-08	5.55	W9J7D3	Aldehyde dehydrogenase (NAD+) OS=Fusarium oxysporum NRRL 32931 OX=660029 GN=FOYG_00476 PE=3 SV=1	FOYG_00476	0.4983	0.000301871	Down	53.611	52.3	K00129	24	24	1.78721	2.00286	2.1216	1.03844	0.932817	0.974333	0.056159	0.043116	0.043471
map00360 Phenylalanine metabolism	5.47337e-08	5.55	X0MFI0	Phenylacetate 2-hydroxylase OS=Fusarium oxysporum f. sp. vasinfectum 25433 OX=1089449 GN=FOTG_12760 PE=4 SV=1	FOTG_12760	2.6759	0.00247608	Up	58.23	51.2	K10437	24	24	0.606918	0.619182	0.729121	1.35492	1.74674	2.13038	0.644161	0.511958	0.656618
map00360 Phenylalanine metabolism	5.47337e-08	5.55	F9F353	Aldedh domain-containing protein OS=Fusarium oxysporum (strain Fo5176) OX=660025 GN=FOXB_00828 PE=3 SV=1	FOXB_00828	0.6566	0.0041327	Down	80.191	51	K00129	27	1	1.31646	1.6405	1.49639	0.917583	0.989765	1.01656	0.585579	0.545689	0.491472
map00360 Phenylalanine metabolism	5.47337e-08	5.55	W9III8	Aldehyde dehydrogenase (NAD+) OS=Fusarium oxysporum NRRL 32931 OX=660029 GN=FOYG_05907 PE=3 SV=1	FOYG_05907	0.2127	0.00128245	Down	54.176	53.7	K00129	18	2	1.66527	2.56632	2.61462	0.388126	0.476485	0.591701	0.236443	0.293705	0.167328
map00360 Phenylalanine metabolism	5.47337e-08	5.55	W9JCZ2	Amine oxidase OS=Fusarium oxysporum NRRL 32931 OX=660029 GN=FOYG_01971 PE=3 SV=1	FOYG_01971	0.1768	0.0152436	Down	75.038	44.6	K00276	21	2	2.49155	3.05848	1.23941	0.186317	0.461144	0.553131	0.004576	0.005398
map00380 Tryptophan metabolism	0.0185584	2.77	A0A420P5P3	Aromatic amino acid aminotransferase C56E4.03 OS=Fusarium oxysporum OX=5507 GN=BFJ68_g7546 PE=4 SV=1	BFJ68_g7546	2.1428	0.000259788	Up	61.842	41	K00838	14	14	0.577542	0.592008	0.687205	1.40745	1.30365	1.2675	1.14296	0.973296	1.0484
map00380 Tryptophan metabolism	0.0185584	2.77	A0A2H3SZE1	Catalase OS=Fusarium oxysporum OX=5507 GN=FRV6_05764 PE=3 SV=1	FRV6_05764	0.6126	0.0218949	Down	54.197	9.4	K03781	4	4	1.07697	1.27575	1.34179	0.682338	0.82652		0.921373	0.944041	0.931226
map00380 Tryptophan metabolism	0.0185584	2.77	W9NDG5	Indoleamine 2,3-dioxygenase OS=Fusarium oxysporum f. sp. pisi HDV247 OX=1080344 GN=FOVG_17828 PE=3 SV=1	FOVG_17828	7.3913	0.00414167	Up	55.302	24.6	K00463	11	11	0.052687	0.016823	0.024191	0.183757	0.276195	0.232622	2.63156	2.69206	2.89011
map00380 Tryptophan metabolism	0.0185584	2.77	X0MLA1	Amidase domain-containing protein OS=Fusarium oxysporum f. sp. vasinfectum 25433 OX=1089449 GN=FOTG_10833 PE=4 SV=1	FOTG_10833	0.2737	4.77323e-06	Down	60.636	24.3	K01426	9	9	1.51216	1.62308	1.57561	0.405227	0.429777	0.454143
map00380 Tryptophan metabolism	0.0185584	2.77	A0A4V1S1Z8	Putative amidase OS=Fusarium oxysporum f. sp. narcissi OX=451672 GN=BFJ63_vAg3497 PE=4 SV=1	BFJ63_vAg3497	0.3191	0.000190759	Down	64.57	23.9	K01426	9	1	1.66495	1.54904	1.33456	0.452929	0.5403	0.458215
map00380 Tryptophan metabolism	0.0185584	2.77	W9II76	Aldehyde dehydrogenase OS=Fusarium oxysporum NRRL 32931 OX=660029 GN=FOYG_06370 PE=3 SV=1	FOYG_06370	0.6039	8.15985e-05	Down	53.636	57.6	K00128	26	25	1.46505	1.49363	1.60734	0.929358	0.931201	0.896716	0.575288	0.558721	0.5427
map00410 beta-Alanine metabolism	2.16422e-07	5.97	A0A420R6P5	Amine oxidase OS=Fusarium oxysporum OX=5507 GN=BFJ70_g16149 PE=3 SV=1	BFJ70_g16149	0.3133	0.0014599	Down	74.941	8.7	K00276	5	2	1.55778	1.54845	1.46258	0.612465	0.454257	0.364464
map00410 beta-Alanine metabolism	2.16422e-07	5.97	F9FM56	Amine oxidase OS=Fusarium oxysporum (strain Fo5176) OX=660025 GN=FOXB_07486 PE=3 SV=1	FOXB_07486	0.2984	0.0121781	Down	57.999	10.4	K13366	4	3	1.25414	1.94358	1.99615	0.445804	0.587354		0.843883	0.417163	0.511936
map00410 beta-Alanine metabolism	2.16422e-07	5.97	A0A2H3GD32	Amine oxidase OS=Fusarium oxysporum f. sp. radicis-cucumerinum OX=327505 GN=AU210_015080 PE=3 SV=1	AU210_015080	0.1011	0.000416825	Down	79.152	54.9	K00276	29	28	1.4852	2.48184	1.48191	0.142606	0.194868	0.213574
map00410 beta-Alanine metabolism	2.16422e-07	5.97	A0A420R5Q7	Amine oxidase OS=Fusarium oxysporum OX=5507 GN=BFJ70_g16248 PE=3 SV=1	BFJ70_g16248	0.1157	0.000388289	Down	59.782	19.5	K13366	7	7	1.89967	2.56699	1.66439	0.171948	0.26848	0.269006		0.159513
map00410 beta-Alanine metabolism	2.16422e-07	5.97	X0B6I2	Amine oxidase OS=Fusarium oxysporum f. sp. melonis 26406 OX=1089452 GN=FOMG_07502 PE=3 SV=1	FOMG_07502	0.4957	0.00122509	Down	76.842	39.9	K00276	20	18	1.83773	1.83751	1.60188	0.942599	0.923508	0.749527	0.09956		0.007687
map00410 beta-Alanine metabolism	2.16422e-07	5.97	X0IWU7	Amine oxidase OS=Fusarium oxysporum f. sp. conglutinans race 2 54008 OX=1089457 GN=FOPG_08212 PE=3 SV=1	FOPG_08212	0.1944	0.00029676	Down	76.03	64.7	K00276	32	4	2.06189	3.07445	2.36987	0.43041	0.55413	0.474943	0.019602	0.005617	0.009089
map00410 beta-Alanine metabolism	2.16422e-07	5.97	W9J7D3	Aldehyde dehydrogenase (NAD+) OS=Fusarium oxysporum NRRL 32931 OX=660029 GN=FOYG_00476 PE=3 SV=1	FOYG_00476	0.4983	0.000301871	Down	53.611	52.3	K00129	24	24	1.78721	2.00286	2.1216	1.03844	0.932817	0.974333	0.056159	0.043116	0.043471
map00410 beta-Alanine metabolism	2.16422e-07	5.97	F9F353	Aldedh domain-containing protein OS=Fusarium oxysporum (strain Fo5176) OX=660025 GN=FOXB_00828 PE=3 SV=1	FOXB_00828	0.6566	0.0041327	Down	80.191	51	K00129	27	1	1.31646	1.6405	1.49639	0.917583	0.989765	1.01656	0.585579	0.545689	0.491472
map00410 beta-Alanine metabolism	2.16422e-07	5.97	F9FVI6	4-aminobutyrate aminotransferase OS=Fusarium oxysporum (strain Fo5176) OX=660025 GN=FOXB_10417 PE=3 SV=1	FOXB_10417	1.5238	0.00645527	Up	51.921	60.5	K13524	26	26	0.779243	0.638986	0.833789	1.18363	1.11222	1.13567	1.26014	1.02237	1.03395
map00410 beta-Alanine metabolism	2.16422e-07	5.97	W9II76	Aldehyde dehydrogenase OS=Fusarium oxysporum NRRL 32931 OX=660029 GN=FOYG_06370 PE=3 SV=1	FOYG_06370	0.6039	8.15985e-05	Down	53.636	57.6	K00128	26	25	1.46505	1.49363	1.60734	0.929358	0.931201	0.896716	0.575288	0.558721	0.5427
map00410 beta-Alanine metabolism	2.16422e-07	5.97	W9III8	Aldehyde dehydrogenase (NAD+) OS=Fusarium oxysporum NRRL 32931 OX=660029 GN=FOYG_05907 PE=3 SV=1	FOYG_05907	0.2127	0.00128245	Down	54.176	53.7	K00129	18	2	1.66527	2.56632	2.61462	0.388126	0.476485	0.591701	0.236443	0.293705	0.167328
map00410 beta-Alanine metabolism	2.16422e-07	5.97	W9JCZ2	Amine oxidase OS=Fusarium oxysporum NRRL 32931 OX=660029 GN=FOYG_01971 PE=3 SV=1	FOYG_01971	0.1768	0.0152436	Down	75.038	44.6	K00276	21	2	2.49155	3.05848	1.23941	0.186317	0.461144	0.553131	0.004576	0.005398
map00500 Starch and sucrose metabolism	0.466096	1.42	A0A0J9UFE2	Beta-glucosidase OS=Fusarium oxysporum f. sp. lycopersici (strain 4287 / CBS 123668 / FGSC 9935 / NRRL 34936) OX=426428 GN=FOXG_02349 PE=3 SV=1	FOXG_02349	0.3424	0.00338564	Down	94.144	10.8	K05349	7	7	1.49869	2.32064	1.66191	0.498633	0.708548	0.669424	0.336062	0.643832	0.662262
map00500 Starch and sucrose metabolism	0.466096	1.42	X0L9E4	Uncharacterized protein OS=Fusarium oxysporum f. sp. vasinfectum 25433 OX=1089449 GN=FOTG_10029 PE=4 SV=1	FOTG_10029	0.5133	0.00149631	Down	89.914	16.1	K00750	7	2	1.39171	1.35152	1.39732	0.595373	0.795412	0.734458	0.852145	0.9216	0.960463
map00500 Starch and sucrose metabolism	0.466096	1.42	A0A6M7ZFE8	Glucan 1,6-alpha-glucosidase OS=Fusarium oxysporum Fo47 OX=660027 GN=FOBC_12138 PE=4 SV=1	FOBC_12138	0.489	0.022974	Down	140.79	6.2	K01182	6	0	1.93514	1.35367	1.08488	0.584014	0.781165	0.773686		0.487431
map00561 Glycerolipid metabolism	0.353002	1.62	W9PBT8	Glycerol kinase OS=Fusarium oxysporum f. sp. pisi HDV247 OX=1080344 GN=FOVG_09294 PE=3 SV=1	FOVG_09294	0.2319	0.00171313	Down	66.268	10.8	K00864	4	4	1.70366	1.39315	1.77368	0.301477	0.302122	0.52591
map00561 Glycerolipid metabolism	0.353002	1.62	W9II76	Aldehyde dehydrogenase OS=Fusarium oxysporum NRRL 32931 OX=660029 GN=FOYG_06370 PE=3 SV=1	FOYG_06370	0.6039	8.15985e-05	Down	53.636	57.6	K00128	26	25	1.46505	1.49363	1.60734	0.929358	0.931201	0.896716	0.575288	0.558721	0.5427
map00620 Pyruvate metabolism	0.0970804	2.02	W9Q4H3	Acetyl-coenzyme A synthetase OS=Fusarium oxysporum f. sp. pisi HDV247 OX=1080344 GN=FOVG_00715 PE=3 SV=1	FOVG_00715	0.419	0.00345086	Down	79.742	39.6	K01895	27	27	1.22869	1.6489	1.09431	0.523459	0.511281	0.629603	0.964832	1.3556	1.04333
map00620 Pyruvate metabolism	0.0970804	2.02	W9ZGX3	Phosphoenolpyruvate carboxykinase (ATP) OS=Fusarium oxysporum f. sp. melonis 26406 OX=1089452 GN=FOMG_12841 PE=3 SV=1	FOMG_12841	0.6354	0.0140047	Down	65.37	70.8	K01610	37	37	1.19911	1.26071	1.19616	0.695412	0.674878	0.952799	0.98792	1.06894	0.964082
map00620 Pyruvate metabolism	0.0970804	2.02	A0A420MRQ7	Malic enzyme OS=Fusarium oxysporum OX=5507 GN=BFJ69_g11611 PE=3 SV=1	BFJ69_g11611	1.8065	0.00321357	Up	68.151	12.8	K00027	6	6	0.689858	0.692597	0.853518	1.45456	1.39763	1.18716	1.02285	0.878046	0.823776
map00620 Pyruvate metabolism	0.0970804	2.02	N4U4S5	L-lactate dehydrogenase A OS=Fusarium oxysporum f. sp. cubense (strain race 1) OX=1229664 GN=FOC1_g10004138 PE=3 SV=1	FOC1_g10004138	0.6379	0.012889	Down	32.973	10.4	K00016	2	1	1.14734	1.21718	1.50162	0.836087	0.905547	0.724391	0.773662	1.10932	0.784849
map00620 Pyruvate metabolism	0.0970804	2.02	W9II76	Aldehyde dehydrogenase OS=Fusarium oxysporum NRRL 32931 OX=660029 GN=FOYG_06370 PE=3 SV=1	FOYG_06370	0.6039	8.15985e-05	Down	53.636	57.6	K00128	26	25	1.46505	1.49363	1.60734	0.929358	0.931201	0.896716	0.575288	0.558721	0.5427
map00640 Propanoate metabolism	0.211877	1.88	W9Q4H3	Acetyl-coenzyme A synthetase OS=Fusarium oxysporum f. sp. pisi HDV247 OX=1080344 GN=FOVG_00715 PE=3 SV=1	FOVG_00715	0.419	0.00345086	Down	79.742	39.6	K01895	27	27	1.22869	1.6489	1.09431	0.523459	0.511281	0.629603	0.964832	1.3556	1.04333
map00640 Propanoate metabolism	0.211877	1.88	N4U4S5	L-lactate dehydrogenase A OS=Fusarium oxysporum f. sp. cubense (strain race 1) OX=1229664 GN=FOC1_g10004138 PE=3 SV=1	FOC1_g10004138	0.6379	0.012889	Down	32.973	10.4	K00016	2	1	1.14734	1.21718	1.50162	0.836087	0.905547	0.724391	0.773662	1.10932	0.784849
map00640 Propanoate metabolism	0.211877	1.88	F9FVI6	4-aminobutyrate aminotransferase OS=Fusarium oxysporum (strain Fo5176) OX=660025 GN=FOXB_10417 PE=3 SV=1	FOXB_10417	1.5238	0.00645527	Up	51.921	60.5	K13524	26	26	0.779243	0.638986	0.833789	1.18363	1.11222	1.13567	1.26014	1.02237	1.03395
map00680 Methane metabolism	0.225656	1.82	X0IQ60	GMC_OxRdtase_N domain-containing protein OS=Fusarium oxysporum f. sp. conglutinans race 2 54008 OX=1089457 GN=FOPG_09836 PE=3 SV=1	FOPG_09836	0.4845	0.0137487	Down	67.14	23.3	K17066	10	10	1.29014	1.48904	1.26254	0.76094	0.746029	0.451308
map00680 Methane metabolism	0.225656	1.82	W9Q4H3	Acetyl-coenzyme A synthetase OS=Fusarium oxysporum f. sp. pisi HDV247 OX=1080344 GN=FOVG_00715 PE=3 SV=1	FOVG_00715	0.419	0.00345086	Down	79.742	39.6	K01895	27	27	1.22869	1.6489	1.09431	0.523459	0.511281	0.629603	0.964832	1.3556	1.04333
map00680 Methane metabolism	0.225656	1.82	A0A6M7YUM0	Alcohol oxidase OS=Fusarium oxysporum Fo47 OX=660027 GN=FOBC_05898 PE=4 SV=1	FOBC_05898	0.102	0.00143229	Down	75.264	58.5	K17066	29	29	2.06744	1.65872	3.52298	0.28705	0.16583	0.286524	0.001542		0.009917
map01040 Biosynthesis of unsaturated fatty acids	0.0902216	3.88	N4URN1	3-ketoacyl-CoA thiolase, peroxisomal OS=Fusarium oxysporum f. sp. cubense (strain race 1) OX=1229664 GN=FOC1_g10011268 PE=3 SV=1	FOC1_g10011268	1.5363	0.00400483	Up	85.768	26	K07513	15	15	0.676092	0.833173	0.799553	1.10401	1.23805	1.20506	1.23574	0.969844	0.938478
map01040 Biosynthesis of unsaturated fatty acids	0.0902216	3.88	X0AYL3	Sterol carrier protein 2 OS=Fusarium oxysporum f. sp. melonis 26406 OX=1089452 GN=FOMG_08566 PE=3 SV=1	FOMG_08566	1.699	0.000563291	Up	49.73	48	K08764	18	18	0.942821	1.00408	0.919529	1.65605	1.73094	1.48301	0.450856	0.405999	0.406707
map01130 Biosynthesis of antibiotics	0.00966235	1.69	A0A420P5P3	Aromatic amino acid aminotransferase C56E4.03 OS=Fusarium oxysporum OX=5507 GN=BFJ68_g7546 PE=4 SV=1	BFJ68_g7546	2.1428	0.000259788	Up	61.842	41	K00838	14	14	0.577542	0.592008	0.687205	1.40745	1.30365	1.2675	1.14296	0.973296	1.0484
map01130 Biosynthesis of antibiotics	0.00966235	1.69	A0A2H3SZE1	Catalase OS=Fusarium oxysporum OX=5507 GN=FRV6_05764 PE=3 SV=1	FRV6_05764	0.6126	0.0218949	Down	54.197	9.4	K03781	4	4	1.07697	1.27575	1.34179	0.682338	0.82652		0.921373	0.944041	0.931226
map01130 Biosynthesis of antibiotics	0.00966235	1.69	W9ZI44	Sterol 24-C-methyltransferase OS=Fusarium oxysporum f. sp. melonis 26406 OX=1089452 GN=FOMG_15451 PE=3 SV=1	FOMG_15451	2.5119	0.000151996	Up	42.704	47.9	K00559	14	13	0.397173	0.34797	0.380005	0.857139	0.938863	1.03021	1.82701	1.60987	1.61177
map01130 Biosynthesis of antibiotics	0.00966235	1.69	N4USY1	Delta(14)-sterol reductase OS=Fusarium oxysporum f. sp. cubense (strain race 1) OX=1229664 GN=FOC1_g10009817 PE=3 SV=1	FOC1_g10009817	1.6493	0.00116329	Up	51.61	8.8	K00222	3	3	0.652019	0.640117	0.656739	1.04893	0.972666	1.19277	1.27466	1.28282	1.27928
map01130 Biosynthesis of antibiotics	0.00966235	1.69	X0CSP1	Glutamate synthase [NADPH] OS=Fusarium oxysporum f. sp. raphani 54005 OX=1089458 GN=FOQG_05056 PE=3 SV=1	FOQG_05056	0.5377	0.000961822	Down	233.58	24.7	K00264	32	32	1.66126	1.61905	1.57861	0.796495	0.819869	0.996496	0.47653	0.549212	0.502475
map01130 Biosynthesis of antibiotics	0.00966235	1.69	A0A2H3HWM9	Rhodanese domain-containing protein OS=Fusarium oxysporum f. sp. radicis-cucumerinum OX=327505 GN=AU210_004967 PE=3 SV=1	AU210_004967	7.3992	1.3305e-07	Up	75.883	41	K09831	20	20	0.163021	0.156064	0.165069	1.16546	1.18167	1.23523	1.61997	1.70785	1.60566
map01130 Biosynthesis of antibiotics	0.00966235	1.69	W9Q4H3	Acetyl-coenzyme A synthetase OS=Fusarium oxysporum f. sp. pisi HDV247 OX=1080344 GN=FOVG_00715 PE=3 SV=1	FOVG_00715	0.419	0.00345086	Down	79.742	39.6	K01895	27	27	1.22869	1.6489	1.09431	0.523459	0.511281	0.629603	0.964832	1.3556	1.04333
map01130 Biosynthesis of antibiotics	0.00966235	1.69	A0A2H3TUX3	Probable cytochrome P450 51 (Eburicol 14 alpha-demethylase) OS=Fusarium oxysporum OX=5507 GN=FRV6_15583 PE=3 SV=1	FRV6_15583	1.6514	0.000333718	Up	58.592	23.4	K05917	9	9	0.65934	0.580784	0.615333	1.06861	1.01113	0.984295	1.48199	1.20532	1.39319
map01130 Biosynthesis of antibiotics	0.00966235	1.69	X0LA05	Pyruvate decarboxylase OS=Fusarium oxysporum f. sp. vasinfectum 25433 OX=1089449 GN=FOTG_14001 PE=3 SV=1	FOTG_14001	1.5776	0.000520817	Up	62.902	28.1	K01568	9	1	0.759216	0.78757	0.827307	1.34257	1.20197	1.20074	1.05951	0.914868	0.906251
map01130 Biosynthesis of antibiotics	0.00966235	1.69	X0MGI4	Delta24(24(1))-sterol reductase OS=Fusarium oxysporum f. sp. vasinfectum 25433 OX=1089449 GN=FOTG_02933 PE=3 SV=1	FOTG_02933	1.878	0.0297314	Up	67.769	6.8	K00223	2	2	0.960402	0.657707	0.572203	1.18155	1.22636	1.70544	0.523181		1.17316
map01130 Biosynthesis of antibiotics	0.00966235	1.69	X0M0T9	3-oxoacyl-[acyl-carrier protein] reductase OS=Fusarium oxysporum f. sp. vasinfectum 25433 OX=1089449 GN=FOTG_06428 PE=4 SV=1	FOTG_06428	1.6338	0.000883052	Up	30.016	46.9	K00059	9	9	0.977683	1.01846	0.91497	1.58052	1.71236	1.46334	0.504935	0.455836	0.371887
map01130 Biosynthesis of antibiotics	0.00966235	1.69	W9ZGX3	Phosphoenolpyruvate carboxykinase (ATP) OS=Fusarium oxysporum f. sp. melonis 26406 OX=1089452 GN=FOMG_12841 PE=3 SV=1	FOMG_12841	0.6354	0.0140047	Down	65.37	70.8	K01610	37	37	1.19911	1.26071	1.19616	0.695412	0.674878	0.952799	0.98792	1.06894	0.964082
map01130 Biosynthesis of antibiotics	0.00966235	1.69	N4UPC9	Branched-chain-amino-acid aminotransferase OS=Fusarium oxysporum f. sp. cubense (strain race 1) OX=1229664 GN=FOC1_g10004984 PE=3 SV=1	FOC1_g10004984	2.9152	0.00161317	Up	44.943	45.7	K00826	18	18	0.237471	0.298679	0.281723	0.639024	0.772687	0.972548	1.62878	2.32237	1.84671
map01130 Biosynthesis of antibiotics	0.00966235	1.69	X0J0V5	Squalene epoxidase OS=Fusarium oxysporum f. sp. conglutinans race 2 54008 OX=1089457 GN=FOPG_07066 PE=3 SV=1	FOPG_07066	2.9601	0.000385398	Up	54.909	36.5	K00511	13	13	0.391274	0.327967	0.312148	0.945157	0.941736	1.1661	1.74268	1.52492	1.64802
map01130 Biosynthesis of antibiotics	0.00966235	1.69	X0HLN4	PKS_ER domain-containing protein OS=Fusarium oxysporum f. sp. conglutinans race 2 54008 OX=1089457 GN=FOPG_08114 PE=3 SV=1	FOPG_08114	0.4835	0.00447734	Down	38.22	27.3	K13953	6	6	1.10892	1.52902	1.40654	0.58236	0.758472	0.614691
map01130 Biosynthesis of antibiotics	0.00966235	1.69	N4U4S5	L-lactate dehydrogenase A OS=Fusarium oxysporum f. sp. cubense (strain race 1) OX=1229664 GN=FOC1_g10004138 PE=3 SV=1	FOC1_g10004138	0.6379	0.012889	Down	32.973	10.4	K00016	2	1	1.14734	1.21718	1.50162	0.836087	0.905547	0.724391	0.773662	1.10932	0.784849
map01130 Biosynthesis of antibiotics	0.00966235	1.69	A0A5C6TBR9	Uncharacterized protein OS=Fusarium oxysporum f. sp. cubense OX=61366 GN=FocTR4_00002911 PE=3 SV=1	FocTR4_00002911	1.5517	0.000239516	Up	50.006	39.4	K00249	14	14	0.85295	0.907436	0.877321	1.28286	1.40902	1.40101	0.798502	0.740837	0.73006
map01130 Biosynthesis of antibiotics	0.00966235	1.69	N4TTD3	Eburicol 14-alpha-demethylase OS=Fusarium oxysporum f. sp. cubense (strain race 1) OX=1229664 GN=FOC1_g10015685 PE=3 SV=1	FOC1_g10015685	6.2486	5.73762e-06	Up	59.516	49.3	K05917	18	18	0.209157	0.189289	0.199906	1.16105	1.20894	1.36891	1.66245	1.47022	1.53008
map01130 Biosynthesis of antibiotics	0.00966235	1.69	N4UFJ8	Mevalonate kinase OS=Fusarium oxysporum f. sp. cubense (strain race 1) OX=1229664 GN=FOC1_g10014615 PE=3 SV=1	FOC1_g10014615	1.6803	0.00113464	Up	54.935	43.7	K00869	13	13	0.7562	0.657037	0.67219	1.24415	1.07054	1.18948	1.12972	1.14587	1.13482
map01130 Biosynthesis of antibiotics	0.00966235	1.69	N4URN1	3-ketoacyl-CoA thiolase, peroxisomal OS=Fusarium oxysporum f. sp. cubense (strain race 1) OX=1229664 GN=FOC1_g10011268 PE=3 SV=1	FOC1_g10011268	1.5363	0.00400483	Up	85.768	26	K07513	15	15	0.676092	0.833173	0.799553	1.10401	1.23805	1.20506	1.23574	0.969844	0.938478
map01130 Biosynthesis of antibiotics	0.00966235	1.69	W9II76	Aldehyde dehydrogenase OS=Fusarium oxysporum NRRL 32931 OX=660029 GN=FOYG_06370 PE=3 SV=1	FOYG_06370	0.6039	8.15985e-05	Down	53.636	57.6	K00128	26	25	1.46505	1.49363	1.60734	0.929358	0.931201	0.896716	0.575288	0.558721	0.5427
map01130 Biosynthesis of antibiotics	0.00966235	1.69	X0LVS1	Methylsterol monooxygenase OS=Fusarium oxysporum f. sp. vasinfectum 25433 OX=1089449 GN=FOTG_07774 PE=4 SV=1	FOTG_07774	2.254	0.00116048	Up	42.845	17.8	K07750	5	5	0.422722	0.341209	0.354364	0.9516	0.828411	0.740654	1.84088	1.73737	1.78279
map01130 Biosynthesis of antibiotics	0.00966235	1.69	W9Q350	Cystathionine beta-synthase OS=Fusarium oxysporum f. sp. pisi HDV247 OX=1080344 GN=FOVG_02293 PE=3 SV=1	FOVG_02293	1.5039	0.0184733	Up	55.872	62.5	K01697	22	1	0.602595	0.783449	0.711996	1.14142	0.903426	1.11036	0.973235	1.65466	1.11885
map01212 Fatty acid metabolism	0.0715529	2.51	X0M0T9	3-oxoacyl-[acyl-carrier protein] reductase OS=Fusarium oxysporum f. sp. vasinfectum 25433 OX=1089449 GN=FOTG_06428 PE=4 SV=1	FOTG_06428	1.6338	0.000883052	Up	30.016	46.9	K00059	9	9	0.977683	1.01846	0.91497	1.58052	1.71236	1.46334	0.504935	0.455836	0.371887
map01212 Fatty acid metabolism	0.0715529	2.51	A0A5C6TBR9	Uncharacterized protein OS=Fusarium oxysporum f. sp. cubense OX=61366 GN=FocTR4_00002911 PE=3 SV=1	FocTR4_00002911	1.5517	0.000239516	Up	50.006	39.4	K00249	14	14	0.85295	0.907436	0.877321	1.28286	1.40902	1.40101	0.798502	0.740837	0.73006
map01212 Fatty acid metabolism	0.0715529	2.51	N4URN1	3-ketoacyl-CoA thiolase, peroxisomal OS=Fusarium oxysporum f. sp. cubense (strain race 1) OX=1229664 GN=FOC1_g10011268 PE=3 SV=1	FOC1_g10011268	1.5363	0.00400483	Up	85.768	26	K07513	15	15	0.676092	0.833173	0.799553	1.10401	1.23805	1.20506	1.23574	0.969844	0.938478
map01212 Fatty acid metabolism	0.0715529	2.51	X0AYL3	Sterol carrier protein 2 OS=Fusarium oxysporum f. sp. melonis 26406 OX=1089452 GN=FOMG_08566 PE=3 SV=1	FOMG_08566	1.699	0.000563291	Up	49.73	48	K08764	18	18	0.942821	1.00408	0.919529	1.65605	1.73094	1.48301	0.450856	0.405999	0.406707
map04111 Cell cycle - yeast	0.294649	1.69	A0A420RXL6	Condensin complex subunit 1 OS=Fusarium oxysporum OX=5507 GN=BFJ68_g2074 PE=3 SV=1	BFJ68_g2074	0.6529	0.0339169	Down	127.35	6.8	K06677	6	6	1.72493	1.24772	1.12728	0.864781	0.89808	0.914037	1.12149	0.432931	0.668749
map04111 Cell cycle - yeast	0.294649	1.69	A0A2H3H448	SCD domain-containing protein OS=Fusarium oxysporum f. sp. radicis-cucumerinum OX=327505 GN=AU210_006115 PE=4 SV=1	AU210_006115	0.5293	0.00076168	Down	121.64	18.9	K06671	16	16	1.64961	1.4434	1.37227	0.73744	0.776876	0.849344	0.471121	0.85078	0.849164
map04111 Cell cycle - yeast	0.294649	1.69	X0MR64	Condensin complex subunit 2 OS=Fusarium oxysporum f. sp. vasinfectum 25433 OX=1089449 GN=FOTG_00436 PE=3 SV=1	FOTG_00436	0.6229	0.0134562	Down	91.904	15	K06676	8	8	1.41181	1.38332	1.31514	0.934212	0.672815	0.953403	0.778723	0.719088	0.831481
map04111 Cell cycle - yeast	0.294649	1.69	W9P7S5	Rab family, other OS=Fusarium oxysporum f. sp. pisi HDV247 OX=1080344 GN=FOVG_10194 PE=4 SV=1	FOVG_10194	0.6635	0.0116263	Down	32.566	13.4	K06682	3	3	1.17055	1.36353	1.27045	0.844745	0.959711	0.719684	0.937881	0.769857	0.96359
map04113 Meiosis - yeast	0.466096	1.42	F9FZR3	MFS domain-containing protein OS=Fusarium oxysporum (strain Fo5176) OX=660025 GN=FOXB_11895 PE=3 SV=1	FOXB_11895	5.2944	0.000994204	Up	60.313	11.5	K08139	4	4	0.164057	0.205103	0.158602	0.950726	1.18702	0.65643	2.08754	1.88984	1.70067
map04113 Meiosis - yeast	0.466096	1.42	A0A2H3H448	SCD domain-containing protein OS=Fusarium oxysporum f. sp. radicis-cucumerinum OX=327505 GN=AU210_006115 PE=4 SV=1	AU210_006115	0.5293	0.00076168	Down	121.64	18.9	K06671	16	16	1.64961	1.4434	1.37227	0.73744	0.776876	0.849344	0.471121	0.85078	0.849164
map04113 Meiosis - yeast	0.466096	1.42	F9F7K8	HTH APSES-type domain-containing protein OS=Fusarium oxysporum (strain Fo5176) OX=660025 GN=FOXB_02383 PE=3 SV=1	FOXB_02383	0.5311	0.00396374	Down	58.766	6.3	K12763	2	2	1.49918	1.53618	1.67512	0.6973	0.811905	0.992521	0.330291		0.457502
map04146 Peroxisome	0.0113039	2.55	A0A2H3SZE1	Catalase OS=Fusarium oxysporum OX=5507 GN=FRV6_05764 PE=3 SV=1	FRV6_05764	0.6126	0.0218949	Down	54.197	9.4	K03781	4	4	1.07697	1.27575	1.34179	0.682338	0.82652		0.921373	0.944041	0.931226
map04146 Peroxisome	0.0113039	2.55	F9G7Z3	DAO domain-containing protein OS=Fusarium oxysporum (strain Fo5176) OX=660025 GN=FOXB_14775 PE=4 SV=1	FOXB_14775	0.6011	0.000779062	Down	115.87	11.5	K00306	10	10	1.47585	1.63819	1.65512	0.885051	1.02196	0.959568	0.493398	0.482758	0.388106
map04146 Peroxisome	0.0113039	2.55	X0IGF7	DAO domain-containing protein OS=Fusarium oxysporum f. sp. conglutinans race 2 54008 OX=1089457 GN=FOPG_04191 PE=4 SV=1	FOPG_04191	1.504	0.0110417	Up	47.303	48.7	K00306	18	18	0.610306	0.800103	0.732019	1.02721	1.17549	1.01952	1.20983	1.30546	1.12007
map04146 Peroxisome	0.0113039	2.55	X0HFZ7	DAO domain-containing protein OS=Fusarium oxysporum f. sp. conglutinans race 2 54008 OX=1089457 GN=FOPG_13529 PE=4 SV=1	FOPG_13529	0.2575	0.00645228	Down	48.692	56.1	K00306	18	1	1.24629	1.74579	2.23624	0.450877	0.59629	0.299313	0.874773	0.760719	0.789702
map04146 Peroxisome	0.0113039	2.55	X0B6F2	2,4-dienoyl-CoA reductase (NADPH2) OS=Fusarium oxysporum f. sp. melonis 26406 OX=1089452 GN=FOMG_01372 PE=4 SV=1	FOMG_01372	1.5757	0.00293383	Up	32.183	24.4	K13237	5	5	0.777506	0.965897	0.866589	1.2869	1.38737	1.43819	0.768438	0.721466	0.787642
map04146 Peroxisome	0.0113039	2.55	N4UFJ8	Mevalonate kinase OS=Fusarium oxysporum f. sp. cubense (strain race 1) OX=1229664 GN=FOC1_g10014615 PE=3 SV=1	FOC1_g10014615	1.6803	0.00113464	Up	54.935	43.7	K00869	13	13	0.7562	0.657037	0.67219	1.24415	1.07054	1.18948	1.12972	1.14587	1.13482
map04146 Peroxisome	0.0113039	2.55	N4URN1	3-ketoacyl-CoA thiolase, peroxisomal OS=Fusarium oxysporum f. sp. cubense (strain race 1) OX=1229664 GN=FOC1_g10011268 PE=3 SV=1	FOC1_g10011268	1.5363	0.00400483	Up	85.768	26	K07513	15	15	0.676092	0.833173	0.799553	1.10401	1.23805	1.20506	1.23574	0.969844	0.938478
map04146 Peroxisome	0.0113039	2.55	X0AYL3	Sterol carrier protein 2 OS=Fusarium oxysporum f. sp. melonis 26406 OX=1089452 GN=FOMG_08566 PE=3 SV=1	FOMG_08566	1.699	0.000563291	Up	49.73	48	K08764	18	18	0.942821	1.00408	0.919529	1.65605	1.73094	1.48301	0.450856	0.405999	0.406707
