# Supplementary material for: Integrated physiological, metabolomic, and proteome analysis of Alpinia officinarum Hance essential oil inhibits the growth of Fusarium oxysporum of Panax notoginseng
Source: Front Microbiol. 2022 Nov 16;13:1031474. doi: 10.3389/fmicb.2022.1031474 (PMC9724623; doi:10.3389/fmicb.2022.1031474)
Supplement: Supplementary file 6 [file Table_6.XLSX]

## Sheet: Up
KEGG pathway	Mapping	Background	All Mapping	All Background	Fold Enrichment	Fisher's exact test p value	-log10(p value)	Related proteins
map00100 Steroid biosynthesis	8	18	79	1864	10.49	2.26844e-07	6.64	W9ZI44 N4USY1 A0A2H3HWM9 W9Q3E9 A0A2H3TUX3 X0J0V5 N4TTD3 X0LVS1
map00130 Ubiquinone and other terpenoid-quinone biosynthesis	3	11	79	1864	6.43	0.00945452	2.02	A0A420P5P3 X0M2L9 N4UFA6
map00564 Glycerophospholipid metabolism	5	38	79	1864	3.1	0.0201475	1.7	X0I7H8 X0L8K5 A0A5C6T4Q6 A0A5C6TNQ0 X0IBT2
map00430 Taurine and hypotaurine metabolism	2	7	79	1864	6.74	0.0324315	1.49	X0IAL1 X0H2N4

## Sheet: Up Pathway2Protein
KEGG pathway	Fisher's exact test p value	Fold Enrichment	Protein accession	Protein description	Gene name	M/C Ratio	M/C P value	Regulated Type	MW [kDa]	Coverage [%]	KEGG KO No.	Peptides	Unique peptides	C_1	C_2	C_3	M0.5_1	M0.5_2	M0.5_3	M_1	M_2	M_3
map00061 Fatty acid biosynthesis	0.102279	3.63	A0A2H3HZC9	3-oxoacyl-[acyl-carrier-protein] reductase OS=Fusarium oxysporum f. sp. radicis-cucumerinum OX=327505 GN=AU210_002892 PE=3 SV=1	AU210_002892	1.9669	0.0109038	Up	198.11	52.6	K00667	73	73	0.898012	0.585825	0.625345	1.00937	0.815778	0.917181	1.42629	1.18637	1.53583
map00061 Fatty acid biosynthesis	0.102279	3.63	A0A5C6THZ6	3-hydroxyacyl-[acyl-carrier-protein] dehydratase OS=Fusarium oxysporum f. sp. cubense OX=61366 GN=FocTR4_00006942 PE=3 SV=1	FocTR4_00006942	1.9563	0.0104631	Up	233.38	58.7	K00668	92	92	0.894077	0.586206	0.6306	1.01666	0.801956	0.940937	1.441	1.1809	1.50766
map00100 Steroid biosynthesis	2.26844e-07	10.49	W9ZI44	Sterol 24-C-methyltransferase OS=Fusarium oxysporum f. sp. melonis 26406 OX=1089452 GN=FOMG_15451 PE=3 SV=1	FOMG_15451	4.4871	1.25476e-05	Up	42.704	47.9	K00559	14	13	0.397173	0.34797	0.380005	0.857139	0.938863	1.03021	1.82701	1.60987	1.61177
map00100 Steroid biosynthesis	2.26844e-07	10.49	N4USY1	Delta(14)-sterol reductase OS=Fusarium oxysporum f. sp. cubense (strain race 1) OX=1229664 GN=FOC1_g10009817 PE=3 SV=1	FOC1_g10009817	1.9687	1.08279e-07	Up	51.61	8.8	K00222	3	3	0.652019	0.640117	0.656739	1.04893	0.972666	1.19277	1.27466	1.28282	1.27928
map00100 Steroid biosynthesis	2.26844e-07	10.49	A0A2H3HWM9	Rhodanese domain-containing protein OS=Fusarium oxysporum f. sp. radicis-cucumerinum OX=327505 GN=AU210_004967 PE=3 SV=1	AU210_004967	10.1899	8.99615e-08	Up	75.883	41	K09831	20	20	0.163021	0.156064	0.165069	1.16546	1.18167	1.23523	1.61997	1.70785	1.60566
map00100 Steroid biosynthesis	2.26844e-07	10.49	W9Q3E9	Delta(14)-sterol reductase OS=Fusarium oxysporum f. sp. pisi HDV247 OX=1080344 GN=FOVG_02371 PE=3 SV=1	FOVG_02371	1.858	0.00941596	Up	54.817	6.6	K00222	2	2	0.572118	0.73856	0.83033	0.96759	0.956979	0.956528	1.51527	1.16776	1.29486
map00100 Steroid biosynthesis	2.26844e-07	10.49	A0A2H3TUX3	Probable cytochrome P450 51 (Eburicol 14 alpha-demethylase) OS=Fusarium oxysporum OX=5507 GN=FRV6_15583 PE=3 SV=1	FRV6_15583	2.1992	0.000387061	Up	58.592	23.4	K05917	9	9	0.65934	0.580784	0.615333	1.06861	1.01113	0.984295	1.48199	1.20532	1.39319
map00100 Steroid biosynthesis	2.26844e-07	10.49	X0J0V5	Squalene epoxidase OS=Fusarium oxysporum f. sp. conglutinans race 2 54008 OX=1089457 GN=FOPG_07066 PE=3 SV=1	FOPG_07066	4.766	3.78285e-05	Up	54.909	36.5	K00511	13	13	0.391274	0.327967	0.312148	0.945157	0.941736	1.1661	1.74268	1.52492	1.64802
map00100 Steroid biosynthesis	2.26844e-07	10.49	N4TTD3	Eburicol 14-alpha-demethylase OS=Fusarium oxysporum f. sp. cubense (strain race 1) OX=1229664 GN=FOC1_g10015685 PE=3 SV=1	FOC1_g10015685	7.7927	1.54581e-06	Up	59.516	49.3	K05917	18	18	0.209157	0.189289	0.199906	1.16105	1.20894	1.36891	1.66245	1.47022	1.53008
map00100 Steroid biosynthesis	2.26844e-07	10.49	X0LVS1	Methylsterol monooxygenase OS=Fusarium oxysporum f. sp. vasinfectum 25433 OX=1089449 GN=FOTG_07774 PE=4 SV=1	FOTG_07774	4.7939	2.08961e-05	Up	42.845	17.8	K07750	5	5	0.422722	0.341209	0.354364	0.9516	0.828411	0.740654	1.84088	1.73737	1.78279
map00130 Ubiquinone and other terpenoid-quinone biosynthesis	0.00945452	6.43	A0A420P5P3	Aromatic amino acid aminotransferase C56E4.03 OS=Fusarium oxysporum OX=5507 GN=BFJ68_g7546 PE=4 SV=1	BFJ68_g7546	1.7044	0.00171216	Up	61.842	41	K00838	14	14	0.577542	0.592008	0.687205	1.40745	1.30365	1.2675	1.14296	0.973296	1.0484
map00130 Ubiquinone and other terpenoid-quinone biosynthesis	0.00945452	6.43	X0M2L9	5-demethoxyubiquinone hydroxylase, mitochondrial OS=Fusarium oxysporum f. sp. vasinfectum 25433 OX=1089449 GN=COQ7 PE=3 SV=1	COQ7	1.6569	0.00523003	Up	26.555	17.7	K06134	3	3	0.768696	0.599863	0.745906	1.15849	1.25154	0.972045	1.07085	1.16566	1.26696
map00130 Ubiquinone and other terpenoid-quinone biosynthesis	0.00945452	6.43	N4UFA6	4-hydroxyphenylpyruvate dioxygenase OS=Fusarium oxysporum f. sp. cubense (strain race 1) OX=1229664 GN=FOC1_g10014496 PE=3 SV=1	FOC1_g10014496	8.1018	2.17925e-05	Up	46.09	64.4	K00457	21	0	0.203156	0.196508	0.202848	1.02641	1.20575	1.28389	1.42179	1.92337	1.53628
map00260 Glycine, serine and threonine metabolism	0.0684478	2.05	X0MBB8	Threonine dehydratase OS=Fusarium oxysporum f. sp. vasinfectum 25433 OX=1089449 GN=FOTG_04569 PE=3 SV=1	FOTG_04569	2.4149	0.00225257	Up	63.737	33.7	K01754	14	14	0.694227	0.630083	0.552436	0.829091	0.899543	0.862555	1.75605	1.22011	1.55591
map00260 Glycine, serine and threonine metabolism	0.0684478	2.05	X0H806	Betaine-aldehyde dehydrogenase OS=Fusarium oxysporum f. sp. conglutinans race 2 54008 OX=1089457 GN=FOPG_12100 PE=3 SV=1	FOPG_12100	3.5988	1.40429e-05	Up	54.304	19.3	K00130	7	7	0.464247	0.54897	0.498622	0.670718	0.698026	0.678631	1.83203	1.84204	1.76671
map00260 Glycine, serine and threonine metabolism	0.0684478	2.05	X0IGF7	DAO domain-containing protein OS=Fusarium oxysporum f. sp. conglutinans race 2 54008 OX=1089457 GN=FOPG_04191 PE=4 SV=1	FOPG_04191	1.6968	0.00426103	Up	47.303	48.7	K00306	18	18	0.610306	0.800103	0.732019	1.02721	1.17549	1.01952	1.20983	1.30546	1.12007
map00260 Glycine, serine and threonine metabolism	0.0684478	2.05	A0A5C6T7P3	DAO domain-containing protein OS=Fusarium oxysporum f. sp. cubense OX=61366 GN=FocTR4_00010113 PE=4 SV=1	FocTR4_00010113	1.5205	0.00225867	Up	51.707	21.8	K00306	9	9	0.797556	0.826549	0.74542	0.975528	0.996235	1.05578	1.32329	1.16822	1.11142
map00260 Glycine, serine and threonine metabolism	0.0684478	2.05	W9Q350	Cystathionine beta-synthase OS=Fusarium oxysporum f. sp. pisi HDV247 OX=1080344 GN=FOVG_02293 PE=3 SV=1	FOVG_02293	1.7858	0.0337672	Up	55.872	62.5	K01697	22	1	0.602595	0.783449	0.711996	1.14142	0.903426	1.11036	0.973235	1.65466	1.11885
map00260 Glycine, serine and threonine metabolism	0.0684478	2.05	X0L656	Amine oxidase OS=Fusarium oxysporum f. sp. vasinfectum 25433 OX=1089449 GN=FOTG_10659 PE=3 SV=1	FOTG_10659	2.8091	0.00241229	Up	76.267	22.8	K00276	9	9	0.441161	0.577535	0.725327	0.606528	0.925192	0.825097	1.76197	1.46409	1.6731
map00270 Cysteine and methionine metabolism	0.0615642	2.31	A0A420P5P3	Aromatic amino acid aminotransferase C56E4.03 OS=Fusarium oxysporum OX=5507 GN=BFJ68_g7546 PE=4 SV=1	BFJ68_g7546	1.7044	0.00171216	Up	61.842	41	K00838	14	14	0.577542	0.592008	0.687205	1.40745	1.30365	1.2675	1.14296	0.973296	1.0484
map00270 Cysteine and methionine metabolism	0.0615642	2.31	X0AFN4	Gamma-ECS OS=Fusarium oxysporum f. sp. melonis 26406 OX=1089452 GN=FOMG_06735 PE=3 SV=1	FOMG_06735	1.53	0.00452916	Up	80.892	22.3	K11204	11	11	0.851134	0.741786	0.749392	1.11226	0.919373	1.04223	1.24704	1.05906	1.27773
map00270 Cysteine and methionine metabolism	0.0615642	2.31	A0A3L6P4S7	S-adenosylmethionine synthase OS=Fusarium oxysporum f. sp. cepae OX=396571 GN=BFJ65_g72 PE=3 SV=1	BFJ65_g72	1.589	0.00682954	Up	44.312	59.1	K00789	19	19	0.683468	0.864546	0.8821	0.840141	0.903663	0.964547	1.21544	1.38916	1.25694
map00270 Cysteine and methionine metabolism	0.0615642	2.31	N4UPC9	Branched-chain-amino-acid aminotransferase OS=Fusarium oxysporum f. sp. cubense (strain race 1) OX=1229664 GN=FOC1_g10004984 PE=3 SV=1	FOC1_g10004984	7.089	9.68416e-05	Up	44.943	45.7	K00826	18	18	0.237471	0.298679	0.281723	0.639024	0.772687	0.972548	1.62878	2.32237	1.84671
map00270 Cysteine and methionine metabolism	0.0615642	2.31	W9Q350	Cystathionine beta-synthase OS=Fusarium oxysporum f. sp. pisi HDV247 OX=1080344 GN=FOVG_02293 PE=3 SV=1	FOVG_02293	1.7858	0.0337672	Up	55.872	62.5	K01697	22	1	0.602595	0.783449	0.711996	1.14142	0.903426	1.11036	0.973235	1.65466	1.11885
map00290 Valine, leucine and isoleucine biosynthesis	0.160211	2.78	X0MBB8	Threonine dehydratase OS=Fusarium oxysporum f. sp. vasinfectum 25433 OX=1089449 GN=FOTG_04569 PE=3 SV=1	FOTG_04569	2.4149	0.00225257	Up	63.737	33.7	K01754	14	14	0.694227	0.630083	0.552436	0.829091	0.899543	0.862555	1.75605	1.22011	1.55591
map00290 Valine, leucine and isoleucine biosynthesis	0.160211	2.78	N4UPC9	Branched-chain-amino-acid aminotransferase OS=Fusarium oxysporum f. sp. cubense (strain race 1) OX=1229664 GN=FOC1_g10004984 PE=3 SV=1	FOC1_g10004984	7.089	9.68416e-05	Up	44.943	45.7	K00826	18	18	0.237471	0.298679	0.281723	0.639024	0.772687	0.972548	1.62878	2.32237	1.84671
map00350 Tyrosine metabolism	0.0800522	2.14	A0A420P5P3	Aromatic amino acid aminotransferase C56E4.03 OS=Fusarium oxysporum OX=5507 GN=BFJ68_g7546 PE=4 SV=1	BFJ68_g7546	1.7044	0.00171216	Up	61.842	41	K00838	14	14	0.577542	0.592008	0.687205	1.40745	1.30365	1.2675	1.14296	0.973296	1.0484
map00350 Tyrosine metabolism	0.0800522	2.14	A0A559L141	Homogentisate 1,2-dioxygenase OS=Fusarium oxysporum f. sp. cubense OX=61366 GN=hgd PE=3 SV=1	hgd	1.8957	0.00595971	Up	53.32	39.2	K00451	12	12	0.51529	0.539866	0.537568	1.22514	1.28648	1.87639	1.18129	1.04224	0.795731
map00350 Tyrosine metabolism	0.0800522	2.14	A0A2H3STT7	Related to aromatic-L-amino-acid decarboxylase OS=Fusarium oxysporum OX=5507 GN=FRV6_00076 PE=3 SV=1	FRV6_00076	1.8956	0.000132585	Up	54.671	30.5	K01593	10	10	0.721367	0.712798	0.631129	1.05583	0.979137	0.984826	1.27581	1.3109	1.32821
map00350 Tyrosine metabolism	0.0800522	2.14	N4UFA6	4-hydroxyphenylpyruvate dioxygenase OS=Fusarium oxysporum f. sp. cubense (strain race 1) OX=1229664 GN=FOC1_g10014496 PE=3 SV=1	FOC1_g10014496	8.1018	2.17925e-05	Up	46.09	64.4	K00457	21	0	0.203156	0.196508	0.202848	1.02641	1.20575	1.28389	1.42179	1.92337	1.53628
map00350 Tyrosine metabolism	0.0800522	2.14	X0L656	Amine oxidase OS=Fusarium oxysporum f. sp. vasinfectum 25433 OX=1089449 GN=FOTG_10659 PE=3 SV=1	FOTG_10659	2.8091	0.00241229	Up	76.267	22.8	K00276	9	9	0.441161	0.577535	0.725327	0.606528	0.925192	0.825097	1.76197	1.46409	1.6731
map00360 Phenylalanine metabolism	0.0533445	2.41	A0A420P5P3	Aromatic amino acid aminotransferase C56E4.03 OS=Fusarium oxysporum OX=5507 GN=BFJ68_g7546 PE=4 SV=1	BFJ68_g7546	1.7044	0.00171216	Up	61.842	41	K00838	14	14	0.577542	0.592008	0.687205	1.40745	1.30365	1.2675	1.14296	0.973296	1.0484
map00360 Phenylalanine metabolism	0.0533445	2.41	N4U363	Phenylalanine ammonia-lyase OS=Fusarium oxysporum f. sp. cubense (strain race 1) OX=1229664 GN=FOC1_g10011951 PE=3 SV=1	FOC1_g10011951	2.3603	0.00994516	Up	80.809	10.3	K10775	5	5	0.43145	0.755249	0.449487	0.986101	1.14437	1.37148	1.38942	1.35321	1.11923
map00360 Phenylalanine metabolism	0.0533445	2.41	A0A2H3STT7	Related to aromatic-L-amino-acid decarboxylase OS=Fusarium oxysporum OX=5507 GN=FRV6_00076 PE=3 SV=1	FRV6_00076	1.8956	0.000132585	Up	54.671	30.5	K01593	10	10	0.721367	0.712798	0.631129	1.05583	0.979137	0.984826	1.27581	1.3109	1.32821
map00360 Phenylalanine metabolism	0.0533445	2.41	N4UFA6	4-hydroxyphenylpyruvate dioxygenase OS=Fusarium oxysporum f. sp. cubense (strain race 1) OX=1229664 GN=FOC1_g10014496 PE=3 SV=1	FOC1_g10014496	8.1018	2.17925e-05	Up	46.09	64.4	K00457	21	0	0.203156	0.196508	0.202848	1.02641	1.20575	1.28389	1.42179	1.92337	1.53628
map00360 Phenylalanine metabolism	0.0533445	2.41	X0L656	Amine oxidase OS=Fusarium oxysporum f. sp. vasinfectum 25433 OX=1089449 GN=FOTG_10659 PE=3 SV=1	FOTG_10659	2.8091	0.00241229	Up	76.267	22.8	K00276	9	9	0.441161	0.577535	0.725327	0.606528	0.925192	0.825097	1.76197	1.46409	1.6731
map00380 Tryptophan metabolism	0.420755	1.69	A0A420P5P3	Aromatic amino acid aminotransferase C56E4.03 OS=Fusarium oxysporum OX=5507 GN=BFJ68_g7546 PE=4 SV=1	BFJ68_g7546	1.7044	0.00171216	Up	61.842	41	K00838	14	14	0.577542	0.592008	0.687205	1.40745	1.30365	1.2675	1.14296	0.973296	1.0484
map00380 Tryptophan metabolism	0.420755	1.69	W9NDG5	Indoleamine 2,3-dioxygenase OS=Fusarium oxysporum f. sp. pisi HDV247 OX=1080344 GN=FOVG_17828 PE=3 SV=1	FOVG_17828	87.6589	0.000170108	Up	55.302	24.6	K00463	11	11	0.052687	0.016823	0.024191	0.183757	0.276195	0.232622	2.63156	2.69206	2.89011
map00380 Tryptophan metabolism	0.420755	1.69	A0A2H3STT7	Related to aromatic-L-amino-acid decarboxylase OS=Fusarium oxysporum OX=5507 GN=FRV6_00076 PE=3 SV=1	FRV6_00076	1.8956	0.000132585	Up	54.671	30.5	K01593	10	10	0.721367	0.712798	0.631129	1.05583	0.979137	0.984826	1.27581	1.3109	1.32821
map00410 beta-Alanine metabolism	0.22725	1.81	A0A2H3T231	Related to gamma hydroxybutyrate dehydrogenase OS=Fusarium oxysporum OX=5507 GN=FRV6_06979 PE=4 SV=1	FRV6_06979	1.6651	0.0163461	Up	31.283	19.8	K23146	5	5	0.715226	0.744209	0.714318	1.23909	1.06051	0.907075	1.36606	1.32437	0.929144
map00410 beta-Alanine metabolism	0.22725	1.81	X0IAL1	Glutamate decarboxylase OS=Fusarium oxysporum f. sp. conglutinans race 2 54008 OX=1089457 GN=FOPG_02178 PE=3 SV=1	FOPG_02178	3.2788	0.00294417	Up	55.019	15.2	K01580	5	5		0.52956	0.468108		0.480466	0.615089	1.8772	1.67559	1.35399
map00410 beta-Alanine metabolism	0.22725	1.81	X0L656	Amine oxidase OS=Fusarium oxysporum f. sp. vasinfectum 25433 OX=1089449 GN=FOTG_10659 PE=3 SV=1	FOTG_10659	2.8091	0.00241229	Up	76.267	22.8	K00276	9	9	0.441161	0.577535	0.725327	0.606528	0.925192	0.825097	1.76197	1.46409	1.6731
map00430 Taurine and hypotaurine metabolism	0.0324315	6.74	X0IAL1	Glutamate decarboxylase OS=Fusarium oxysporum f. sp. conglutinans race 2 54008 OX=1089457 GN=FOPG_02178 PE=3 SV=1	FOPG_02178	3.2788	0.00294417	Up	55.019	15.2	K01580	5	5		0.52956	0.468108		0.480466	0.615089	1.8772	1.67559	1.35399
map00430 Taurine and hypotaurine metabolism	0.0324315	6.74	X0H2N4	Glutamate dehydrogenase OS=Fusarium oxysporum f. sp. conglutinans race 2 54008 OX=1089457 GN=FOPG_17541 PE=3 SV=1	FOPG_17541	1.6762	0.0337922	Up	99.652	6.9	K15371	6	2	0.890779	0.553502	0.908768	0.925365	0.91557	0.861907	1.28362	1.21623	1.44425
map00480 Glutathione metabolism	0.131277	2.36	X0AFN4	Gamma-ECS OS=Fusarium oxysporum f. sp. melonis 26406 OX=1089452 GN=FOMG_06735 PE=3 SV=1	FOMG_06735	1.53	0.00452916	Up	80.892	22.3	K11204	11	11	0.851134	0.741786	0.749392	1.11226	0.919373	1.04223	1.24704	1.05906	1.27773
map00480 Glutathione metabolism	0.131277	2.36	W9KFM9	5-oxoprolinase (ATP-hydrolysing) OS=Fusarium oxysporum Fo47 OX=660027 GN=FOBC_07675 PE=3 SV=1	FOBC_07675	3.0771	0.00978433	Up	140.62	38.7	K01469	33	33	0.584377	0.347127	0.559566	0.858157	0.860744	1.20193	1.7608	1.04655	1.78075
map00480 Glutathione metabolism	0.131277	2.36	X0I1Y4	Glutathione S-transferase OS=Fusarium oxysporum f. sp. conglutinans race 2 54008 OX=1089457 GN=FOPG_04567 PE=3 SV=1	FOPG_04567	1.6254	0.00115452	Up	25.241	38.7	K00799	5	5	0.725355	0.700571	0.776336	1.11208	1.07042	1.03564	1.31079	1.16004	1.10877
map00561 Glycerolipid metabolism	0.0782106	2.95	X0HHR9	Glycerol kinase OS=Fusarium oxysporum f. sp. conglutinans race 2 54008 OX=1089457 GN=FOPG_09312 PE=3 SV=1	FOPG_09312	1.9417	0.00581688	Up	51.933	30.6	K00864	12	12	0.555852	0.77891	0.767198	0.921569	0.958425	0.936718	1.51787	1.24005	1.32341
map00561 Glycerolipid metabolism	0.0782106	2.95	A0A5C6T4Q6	PlsC domain-containing protein OS=Fusarium oxysporum f. sp. cubense OX=61366 GN=FocTR4_00009887 PE=4 SV=1	FocTR4_00009887	1.5805	0.000437713	Up	85.492	42.7	K13507	23	23	0.733889	0.815654	0.720138	1.05959	0.996553	1.08701	1.22932	1.20417	1.15368
map00561 Glycerolipid metabolism	0.0782106	2.95	X0IJG0	Phospholipid:diacylglycerol acyltransferase OS=Fusarium oxysporum f. sp. conglutinans race 2 54008 OX=1089457 GN=FOPG_11447 PE=4 SV=1	FOPG_11447	1.5336	0.00241463	Up	72.237	14.9	K00679	9	9	0.681608	0.82879	0.779758	1.16315	1.07644	0.958128	1.17684	1.11675	1.21853
map00564 Glycerophospholipid metabolism	0.0201475	3.1	X0I7H8	Phosphatidate cytidylyltransferase OS=Fusarium oxysporum f. sp. conglutinans race 2 54008 OX=1089457 GN=FOPG_06353 PE=4 SV=1	FOPG_06353	4.9227	0.000349197	Up	44.217	16.8	K16368	6	6	0.379812	0.457976	0.322909	0.725458	0.681001	0.719084	2.23034	1.58573	1.89769
map00564 Glycerophospholipid metabolism	0.0201475	3.1	X0L8K5	Uncharacterized protein OS=Fusarium oxysporum f. sp. vasinfectum 25433 OX=1089449 GN=FOTG_14482 PE=4 SV=1	FOTG_14482	1.5248	0.0379653	Up	47.573	22.9	K01613	7	7	1.02364	0.632316	0.742459	0.998767	0.913739	1.03204	1.22813	1.15311	1.2758
map00564 Glycerophospholipid metabolism	0.0201475	3.1	A0A5C6T4Q6	PlsC domain-containing protein OS=Fusarium oxysporum f. sp. cubense OX=61366 GN=FocTR4_00009887 PE=4 SV=1	FocTR4_00009887	1.5805	0.000437713	Up	85.492	42.7	K13507	23	23	0.733889	0.815654	0.720138	1.05959	0.996553	1.08701	1.22932	1.20417	1.15368
map00564 Glycerophospholipid metabolism	0.0201475	3.1	A0A5C6TNQ0	Choline_kin_N domain-containing protein OS=Fusarium oxysporum f. sp. cubense OX=61366 GN=FocTR4_00007112 PE=4 SV=1	FocTR4_00007112	1.527	0.0179858	Up	89.091	10.4	K00866	6	6	0.6522	0.867648	0.895829	0.861848	0.82854	1.20525	1.32584	1.12694	1.2359
map00564 Glycerophospholipid metabolism	0.0201475	3.1	X0IBT2	Phosphatidylethanolamine N-methyltransferase OS=Fusarium oxysporum f. sp. conglutinans race 2 54008 OX=1089457 GN=FOPG_05274 PE=3 SV=1	FOPG_05274	1.6006	0.0020324	Up	109.74	15.8	K16369	11	11	0.678282	0.81222	0.785254	1.06834	1.06108	0.952191	1.12866	1.24671	1.26726
map00620 Pyruvate metabolism	0.454463	1.47	A0A559LBJ1	Acetyl-coenzyme A synthetase OS=Fusarium oxysporum f. sp. cubense OX=61366 GN=acu-5-1 PE=3 SV=1	acu-5-1	1.5074	0.0299321	Up	72.778	27	K01895	13	13	0.992836	0.697236	0.77517	0.979773	0.903758	0.935234	1.35143	1.0731	1.29147
map00620 Pyruvate metabolism	0.454463	1.47	X0JWG7	L-lactate dehydrogenase (Cytochrome) OS=Fusarium oxysporum f. sp. conglutinans race 2 54008 OX=1089457 GN=FOPG_00610 PE=3 SV=1	FOPG_00610	1.5035	0.000376216	Up	55.656	58.6	K00101	19	19	0.779369	0.828634	0.774985	0.998059	1.07854	0.957628	1.1787	1.26279	1.14129
map00620 Pyruvate metabolism	0.454463	1.47	X0AGB6	Malate dehydrogenase (Oxaloacetate-decarboxylating)(NADP+) OS=Fusarium oxysporum f. sp. melonis 26406 OX=1089452 GN=FOMG_05523 PE=3 SV=1	FOMG_05523	1.665	9.43247e-05	Up	82.011	37.8	K00029	20	20	0.832935	0.773184	0.832961	0.832286	0.899951	0.767554	1.37474	1.29867	1.38772
map00630 Glyoxylate and dicarboxylate metabolism	0.442042	1.54	W9IQ15	Uncharacterized protein OS=Fusarium oxysporum NRRL 32931 OX=660029 GN=FOYG_05509 PE=4 SV=1	FOYG_05509	2.4409	9.32048e-05	Up	47.956	14.9	K18123	5	5	0.57637	0.553745	0.593755	1.00303	1.08648	0.978892	1.50628	1.2638	1.43765
map00630 Glyoxylate and dicarboxylate metabolism	0.442042	1.54	A0A559LBJ1	Acetyl-coenzyme A synthetase OS=Fusarium oxysporum f. sp. cubense OX=61366 GN=acu-5-1 PE=3 SV=1	acu-5-1	1.5074	0.0299321	Up	72.778	27	K01895	13	13	0.992836	0.697236	0.77517	0.979773	0.903758	0.935234	1.35143	1.0731	1.29147
map00630 Glyoxylate and dicarboxylate metabolism	0.442042	1.54	A0A5C6STL1	Uncharacterized protein OS=Fusarium oxysporum f. sp. cubense OX=61366 GN=FocTR4_00008240 PE=4 SV=1	FocTR4_00008240	1.5015	0.000238228	Up	56.188	35.5	K22133	16	16	0.755129	0.826901	0.789871	1.0245	1.03783	1.00442	1.23257	1.17287	1.15591
map00640 Propanoate metabolism	0.381274	1.52	A0A559LBJ1	Acetyl-coenzyme A synthetase OS=Fusarium oxysporum f. sp. cubense OX=61366 GN=acu-5-1 PE=3 SV=1	acu-5-1	1.5074	0.0299321	Up	72.778	27	K01895	13	13	0.992836	0.697236	0.77517	0.979773	0.903758	0.935234	1.35143	1.0731	1.29147
map00640 Propanoate metabolism	0.381274	1.52	A0A2H3T231	Related to gamma hydroxybutyrate dehydrogenase OS=Fusarium oxysporum OX=5507 GN=FRV6_06979 PE=4 SV=1	FRV6_06979	1.6651	0.0163461	Up	31.283	19.8	K23146	5	5	0.715226	0.744209	0.714318	1.23909	1.06051	0.907075	1.36606	1.32437	0.929144
map00730 Thiamine metabolism	0.116154	3.37	A0A5C6SQY8	Thiamine thiazole synthase OS=Fusarium oxysporum f. sp. cubense OX=61366 GN=FocTR4_00009030 PE=3 SV=1	FocTR4_00009030	2.7349	0.000230379	Up	36.507	19.6	K03146	4	4	0.503773	0.597891	0.65912	0.690997	0.903663	0.829072	1.57468	1.66178	1.57902
map00730 Thiamine metabolism	0.116154	3.37	W9QHI0	4-amino-5-hydroxymethyl-2-methylpyrimidine phosphate synthase OS=Fusarium oxysporum f. sp. pisi HDV247 OX=1080344 GN=FOVG_01984 PE=3 SV=1	FOVG_01984	3.4963	0.000318454	Up	38.276	26.3	K18278	6	6	0.400621	0.56496	0.543839	0.639988	0.860682	0.712503	1.74775	1.78959	1.74007
map00770 Pantothenate and CoA biosynthesis	0.206753	2.36	X0AM15	Type II pantothenate kinase OS=Fusarium oxysporum f. sp. melonis 26406 OX=1089452 GN=FOMG_11235 PE=4 SV=1	FOMG_11235	2.2072	0.0151402	Up	50.67	21.2	K09680	6	6	0.429655	0.732258	0.779632	1.09102	0.871429	0.810641	1.52405	1.23849	1.52282
map00770 Pantothenate and CoA biosynthesis	0.206753	2.36	N4UPC9	Branched-chain-amino-acid aminotransferase OS=Fusarium oxysporum f. sp. cubense (strain race 1) OX=1229664 GN=FOC1_g10004984 PE=3 SV=1	FOC1_g10004984	7.089	9.68416e-05	Up	44.943	45.7	K00826	18	18	0.237471	0.298679	0.281723	0.639024	0.772687	0.972548	1.62878	2.32237	1.84671
map00900 Terpenoid backbone biosynthesis	0.175516	2.62	N4UL12	3-hydroxy-3-methylglutaryl coenzyme A reductase OS=Fusarium oxysporum f. sp. cubense (strain race 1) OX=1229664 GN=FOC1_g10011857 PE=3 SV=1	FOC1_g10011857	1.5489	0.00121561	Up	123.24	19.7	K00021	14	14	0.694853	0.759561	0.795276	1.05332	1.01956	1.19284	1.24328	1.10199	1.13932
map00900 Terpenoid backbone biosynthesis	0.175516	2.62	N4UFJ8	Mevalonate kinase OS=Fusarium oxysporum f. sp. cubense (strain race 1) OX=1229664 GN=FOC1_g10014615 PE=3 SV=1	FOC1_g10014615	1.6353	0.000351433	Up	54.935	43.7	K00869	13	13	0.7562	0.657037	0.67219	1.24415	1.07054	1.18948	1.12972	1.14587	1.13482
map01130 Biosynthesis of antibiotics	0.135351	1.43	A0A420P5P3	Aromatic amino acid aminotransferase C56E4.03 OS=Fusarium oxysporum OX=5507 GN=BFJ68_g7546 PE=4 SV=1	BFJ68_g7546	1.7044	0.00171216	Up	61.842	41	K00838	14	14	0.577542	0.592008	0.687205	1.40745	1.30365	1.2675	1.14296	0.973296	1.0484
map01130 Biosynthesis of antibiotics	0.135351	1.43	X0MBB8	Threonine dehydratase OS=Fusarium oxysporum f. sp. vasinfectum 25433 OX=1089449 GN=FOTG_04569 PE=3 SV=1	FOTG_04569	2.4149	0.00225257	Up	63.737	33.7	K01754	14	14	0.694227	0.630083	0.552436	0.829091	0.899543	0.862555	1.75605	1.22011	1.55591
map01130 Biosynthesis of antibiotics	0.135351	1.43	W9ZI44	Sterol 24-C-methyltransferase OS=Fusarium oxysporum f. sp. melonis 26406 OX=1089452 GN=FOMG_15451 PE=3 SV=1	FOMG_15451	4.4871	1.25476e-05	Up	42.704	47.9	K00559	14	13	0.397173	0.34797	0.380005	0.857139	0.938863	1.03021	1.82701	1.60987	1.61177
map01130 Biosynthesis of antibiotics	0.135351	1.43	N4USY1	Delta(14)-sterol reductase OS=Fusarium oxysporum f. sp. cubense (strain race 1) OX=1229664 GN=FOC1_g10009817 PE=3 SV=1	FOC1_g10009817	1.9687	1.08279e-07	Up	51.61	8.8	K00222	3	3	0.652019	0.640117	0.656739	1.04893	0.972666	1.19277	1.27466	1.28282	1.27928
map01130 Biosynthesis of antibiotics	0.135351	1.43	A0A2H3HWM9	Rhodanese domain-containing protein OS=Fusarium oxysporum f. sp. radicis-cucumerinum OX=327505 GN=AU210_004967 PE=3 SV=1	AU210_004967	10.1899	8.99615e-08	Up	75.883	41	K09831	20	20	0.163021	0.156064	0.165069	1.16546	1.18167	1.23523	1.61997	1.70785	1.60566
map01130 Biosynthesis of antibiotics	0.135351	1.43	A0A559LBJ1	Acetyl-coenzyme A synthetase OS=Fusarium oxysporum f. sp. cubense OX=61366 GN=acu-5-1 PE=3 SV=1	acu-5-1	1.5074	0.0299321	Up	72.778	27	K01895	13	13	0.992836	0.697236	0.77517	0.979773	0.903758	0.935234	1.35143	1.0731	1.29147
map01130 Biosynthesis of antibiotics	0.135351	1.43	W9Q3E9	Delta(14)-sterol reductase OS=Fusarium oxysporum f. sp. pisi HDV247 OX=1080344 GN=FOVG_02371 PE=3 SV=1	FOVG_02371	1.858	0.00941596	Up	54.817	6.6	K00222	2	2	0.572118	0.73856	0.83033	0.96759	0.956979	0.956528	1.51527	1.16776	1.29486
map01130 Biosynthesis of antibiotics	0.135351	1.43	A0A2H3TUX3	Probable cytochrome P450 51 (Eburicol 14 alpha-demethylase) OS=Fusarium oxysporum OX=5507 GN=FRV6_15583 PE=3 SV=1	FRV6_15583	2.1992	0.000387061	Up	58.592	23.4	K05917	9	9	0.65934	0.580784	0.615333	1.06861	1.01113	0.984295	1.48199	1.20532	1.39319
map01130 Biosynthesis of antibiotics	0.135351	1.43	N4UL12	3-hydroxy-3-methylglutaryl coenzyme A reductase OS=Fusarium oxysporum f. sp. cubense (strain race 1) OX=1229664 GN=FOC1_g10011857 PE=3 SV=1	FOC1_g10011857	1.5489	0.00121561	Up	123.24	19.7	K00021	14	14	0.694853	0.759561	0.795276	1.05332	1.01956	1.19284	1.24328	1.10199	1.13932
map01130 Biosynthesis of antibiotics	0.135351	1.43	N4UPC9	Branched-chain-amino-acid aminotransferase OS=Fusarium oxysporum f. sp. cubense (strain race 1) OX=1229664 GN=FOC1_g10004984 PE=3 SV=1	FOC1_g10004984	7.089	9.68416e-05	Up	44.943	45.7	K00826	18	18	0.237471	0.298679	0.281723	0.639024	0.772687	0.972548	1.62878	2.32237	1.84671
map01130 Biosynthesis of antibiotics	0.135351	1.43	X0J0V5	Squalene epoxidase OS=Fusarium oxysporum f. sp. conglutinans race 2 54008 OX=1089457 GN=FOPG_07066 PE=3 SV=1	FOPG_07066	4.766	3.78285e-05	Up	54.909	36.5	K00511	13	13	0.391274	0.327967	0.312148	0.945157	0.941736	1.1661	1.74268	1.52492	1.64802
map01130 Biosynthesis of antibiotics	0.135351	1.43	W9JYQ1	Ornithine aminotransferase OS=Fusarium oxysporum Fo47 OX=660027 GN=FOBC_12539 PE=3 SV=1	FOBC_12539	1.6664	5.89261e-06	Up	47.889	70	K00819	20	20	0.786461	0.746603	0.764324	0.953236	0.976118	0.944988	1.28317	1.2614	1.2837
map01130 Biosynthesis of antibiotics	0.135351	1.43	N4TTD3	Eburicol 14-alpha-demethylase OS=Fusarium oxysporum f. sp. cubense (strain race 1) OX=1229664 GN=FOC1_g10015685 PE=3 SV=1	FOC1_g10015685	7.7927	1.54581e-06	Up	59.516	49.3	K05917	18	18	0.209157	0.189289	0.199906	1.16105	1.20894	1.36891	1.66245	1.47022	1.53008
map01130 Biosynthesis of antibiotics	0.135351	1.43	N4UFJ8	Mevalonate kinase OS=Fusarium oxysporum f. sp. cubense (strain race 1) OX=1229664 GN=FOC1_g10014615 PE=3 SV=1	FOC1_g10014615	1.6353	0.000351433	Up	54.935	43.7	K00869	13	13	0.7562	0.657037	0.67219	1.24415	1.07054	1.18948	1.12972	1.14587	1.13482
map01130 Biosynthesis of antibiotics	0.135351	1.43	X0LVS1	Methylsterol monooxygenase OS=Fusarium oxysporum f. sp. vasinfectum 25433 OX=1089449 GN=FOTG_07774 PE=4 SV=1	FOTG_07774	4.7939	2.08961e-05	Up	42.845	17.8	K07750	5	5	0.422722	0.341209	0.354364	0.9516	0.828411	0.740654	1.84088	1.73737	1.78279
map01130 Biosynthesis of antibiotics	0.135351	1.43	W9Q350	Cystathionine beta-synthase OS=Fusarium oxysporum f. sp. pisi HDV247 OX=1080344 GN=FOVG_02293 PE=3 SV=1	FOVG_02293	1.7858	0.0337672	Up	55.872	62.5	K01697	22	1	0.602595	0.783449	0.711996	1.14142	0.903426	1.11036	0.973235	1.65466	1.11885
map01212 Fatty acid metabolism	0.141123	2.28	A0A2H3HZC9	3-oxoacyl-[acyl-carrier-protein] reductase OS=Fusarium oxysporum f. sp. radicis-cucumerinum OX=327505 GN=AU210_002892 PE=3 SV=1	AU210_002892	1.9669	0.0109038	Up	198.11	52.6	K00667	73	73	0.898012	0.585825	0.625345	1.00937	0.815778	0.917181	1.42629	1.18637	1.53583
map01212 Fatty acid metabolism	0.141123	2.28	A0A5C6THZ6	3-hydroxyacyl-[acyl-carrier-protein] dehydratase OS=Fusarium oxysporum f. sp. cubense OX=61366 GN=FocTR4_00006942 PE=3 SV=1	FocTR4_00006942	1.9563	0.0104631	Up	233.38	58.7	K00668	92	92	0.894077	0.586206	0.6306	1.01666	0.801956	0.940937	1.441	1.1809	1.50766
map01212 Fatty acid metabolism	0.141123	2.28	W9ITV4	Acyl-CoA desaturase OS=Fusarium oxysporum NRRL 32931 OX=660029 GN=FOYG_05353 PE=3 SV=1	FOYG_05353	18.4346	0.00430214	Up	53.327	31.6	K00507	12	12	0.154838	0.037771	0.220411	0.227593	0.363022	0.382505	2.67697	2.41751	2.51938
map03020 RNA polymerase	0.0705136	3.08	N4UKS0	DNA-directed RNA polymerase subunit beta OS=Fusarium oxysporum f. sp. cubense (strain race 1) OX=1229664 GN=FOC1_g10012537 PE=3 SV=1	FOC1_g10012537	1.6416	0.000585459	Up	134.27	5.7	K03002	5	5	0.752226	0.757373	0.802697	0.986767	0.97049	0.934591	1.37446	1.17635	1.24504
map03020 RNA polymerase	0.0705136	3.08	A0A5C6SPX4	DNA-directed RNA polymerase subunit OS=Fusarium oxysporum f. sp. cubense OX=61366 GN=FocTR4_00014085 PE=3 SV=1	FocTR4_00014085	1.7405	0.000647769	Up	184.65	14.6	K02999	13	13	0.813128	0.671392	0.745071	0.964211	0.935155	0.990513	1.31958	1.25148	1.30947
map03020 RNA polymerase	0.0705136	3.08	W9INV6	DNA-directed RNA polymerase subunit OS=Fusarium oxysporum NRRL 32931 OX=660029 GN=FOYG_05094 PE=3 SV=1	FOYG_05094	1.5687	0.0353191	Up	13.367	41.8	K03000	3	3	0.74714	0.577655	0.887978		1.32487	0.991126	1.0173	1.12658	1.32735
map04136 Autophagy - other	0.191045	2.48	A0A0D2XMF6	Uncharacterized protein OS=Fusarium oxysporum f. sp. lycopersici (strain 4287 / CBS 123668 / FGSC 9935 / NRRL 34936) OX=426428 PE=4 SV=1	--	1.6112	0.0187517	Up	85.834	8.4	K08337	4	4	0.704963	0.693672	0.90106	0.908717	1.07289	1.01332	1.03945	1.2403	1.42563
map04136 Autophagy - other	0.191045	2.48	W9I7I1	Autophagy-like protein 3 OS=Fusarium oxysporum NRRL 32931 OX=660029 GN=FOYG_10166 PE=4 SV=1	FOYG_10166	1.539	0.00181518	Up	38.981	59.1	K08343	12	1	0.829879	0.887905	0.760119	0.971749	0.907967	0.829	1.34237	1.18164	1.28938
map04138 Autophagy - yeast	0.325226	1.55	A0A0D2XMF6	Uncharacterized protein OS=Fusarium oxysporum f. sp. lycopersici (strain 4287 / CBS 123668 / FGSC 9935 / NRRL 34936) OX=426428 PE=4 SV=1	--	1.6112	0.0187517	Up	85.834	8.4	K08337	4	4	0.704963	0.693672	0.90106	0.908717	1.07289	1.01332	1.03945	1.2403	1.42563
map04138 Autophagy - yeast	0.325226	1.55	A0A5C6THF5	Uncharacterized protein OS=Fusarium oxysporum f. sp. cubense OX=61366 GN=FocTR4_00005741 PE=4 SV=1	FocTR4_00005741	2.0776	0.0449308	Up	39.601	21.3	K08502	5	5	0.885918	0.574528	0.712614	0.8286	0.838418	0.645273	1.94206	0.961229	1.61136
map04138 Autophagy - yeast	0.325226	1.55	X0I7P8	Aa_trans domain-containing protein OS=Fusarium oxysporum f. sp. conglutinans race 2 54008 OX=1089457 GN=FOPG_06109 PE=3 SV=1	FOPG_06109	2.2996	0.00146083	Up	83.192	9.3	K14209	4	4	0.621054	0.665627	0.522325	0.966677	0.958627	1.10567	1.58603	1.20838	1.36561
map04138 Autophagy - yeast	0.325226	1.55	W9I7I1	Autophagy-like protein 3 OS=Fusarium oxysporum NRRL 32931 OX=660029 GN=FOYG_10166 PE=4 SV=1	FOYG_10166	1.539	0.00181518	Up	38.981	59.1	K08343	12	1	0.829879	0.887905	0.760119	0.971749	0.907967	0.829	1.34237	1.18164	1.28938

## Sheet: Down
KEGG pathway	Mapping	Background	All Mapping	All Background	Fold Enrichment	Fisher's exact test p value	-log10(p value)	Related proteins
map00410 beta-Alanine metabolism	12	39	79	1864	7.26	2.25029e-08	7.65	N4U4U3 F9FM56 W9JWA4 F9G7G4 X0B6I2 X0IWU7 A0A559LPA5 W9J7D3 F9F353 W9II76 W9III8 W9JCZ2
map00350 Tyrosine metabolism	12	55	79	1864	5.15	1.45839e-06	5.84	N4U4U3 A0A4Q2W279 X0B6I2 X0IWU7 A0A559LPA5 W9J7D3 A0A5C6TET1 F9F287 F9F353 X0IMK8 W9III8 W9JCZ2
map00340 Histidine metabolism	7	22	79	1864	7.51	1.92121e-05	4.72	F9G7G4 A0A559LPA5 W9J7D3 A0A5C6TET1 F9F353 W9II76 W9III8
map00360 Phenylalanine metabolism	9	49	79	1864	4.33	0.000144171	3.84	N4U4U3 X0B6I2 X0IWU7 A0A559LPA5 W9J7D3 A0A5C6TET1 F9F353 W9III8 W9JCZ2
map04011 MAPK signaling pathway - yeast	8	49	79	1864	3.85	0.000800042	3.1	F9FL64 A0A0D2XX01 X0AL76 X0MN65 A0A420MXJ1 X0NUF7 N4UBG6 W9J3P5
map00310 Lysine degradation	7	38	79	1864	4.35	0.000819795	3.09	F9G7Z3 F9G7G4 X0HFZ7 X0B0R2 F9F287 X0IMK8 W9II76
map00650 Butanoate metabolism	5	28	79	1864	4.21	0.00549405	2.26	W9JWA4 X0B0R2 F9F287 X0IMK8 X0AVK8
map04113 Meiosis - yeast	6	41	79	1864	3.45	0.0065653	2.18	A0A2H3H448 X0MN65 N4U8Y9 A0A559L1E1 A0A420MHU6 F9F7K8
map04111 Cell cycle - yeast	6	46	79	1864	3.08	0.011552	1.94	A0A2H3H448 X0MR64 X0MN65 A0A559L1E1 W9J3P5 W9PL91
map00010 Glycolysis / Gluconeogenesis	6	49	79	1864	2.89	0.0155879	1.81	F9G7G4 A0A559LPA5 W9J7D3 F9F353 W9II76 W9III8
map00260 Glycine, serine and threonine metabolism	7	69	79	1864	2.39	0.0242806	1.61	F9G7Z3 N4U4U3 X0HFZ7 X0B6I2 X0IWU7 A0A5C6TET1 W9JCZ2
map00250 Alanine, aspartate and glutamate metabolism	5	45	79	1864	2.62	0.0389567	1.41	W9JWA4 X0CSP1 X0L2U3 F9F287 X0IMK8
map01212 Fatty acid metabolism	4	31	79	1864	3.04	0.0393849	1.4	X0M0T9 A0A420S830 X0B0R2 X0AYL3
map00330 Arginine and proline metabolism	5	46	79	1864	2.56	0.0422987	1.37	F9FM56 F9G7G4 A0A5C6TET1 X0L2U3 W9II76

## Sheet: Down Pathway2Protein
KEGG pathway	Fisher's exact test p value	Fold Enrichment	Protein accession	Protein description	Gene name	M/C Ratio	M/C P value	Regulated Type	MW [kDa]	Coverage [%]	KEGG KO No.	Peptides	Unique peptides	C_1	C_2	C_3	M0.5_1	M0.5_2	M0.5_3	M_1	M_2	M_3
map00010 Glycolysis / Gluconeogenesis	0.0155879	2.89	F9G7G4	Aldedh domain-containing protein OS=Fusarium oxysporum (strain Fo5176) OX=660025 GN=FOXB_14596 PE=4 SV=1	FOXB_14596	0.339	0.000812984	Down	79.24	22.6	K00128	13	11	1.10733	1.50527	1.1097	1.14534	1.41765	1.45284	0.414806	0.467119	0.379944
map00010 Glycolysis / Gluconeogenesis	0.0155879	2.89	A0A559LPA5	Aldehyde dehydrogenase OS=Fusarium oxysporum f. sp. cubense OX=61366 GN=Focb16_v007325 PE=3 SV=1	Focb16_v007325	0.3181	0.00183325	Down	54.272	48.9	K00129	18	17	1.17025	1.70054	1.41699	0.916128	1.08364	1.34858	0.545292	0.449814	0.368765
map00010 Glycolysis / Gluconeogenesis	0.0155879	2.89	W9J7D3	Aldehyde dehydrogenase (NAD+) OS=Fusarium oxysporum NRRL 32931 OX=660029 GN=FOYG_00476 PE=3 SV=1	FOYG_00476	0.0241	3.13044e-06	Down	53.611	52.3	K00129	24	24	1.78721	2.00286	2.1216	1.03844	0.932817	0.974333	0.056159	0.043116	0.043471
map00010 Glycolysis / Gluconeogenesis	0.0155879	2.89	F9F353	Aldedh domain-containing protein OS=Fusarium oxysporum (strain Fo5176) OX=660025 GN=FOXB_00828 PE=3 SV=1	FOXB_00828	0.3644	0.000246956	Down	80.191	51	K00129	27	1	1.31646	1.6405	1.49639	0.917583	0.989765	1.01656	0.585579	0.545689	0.491472
map00010 Glycolysis / Gluconeogenesis	0.0155879	2.89	W9II76	Aldehyde dehydrogenase OS=Fusarium oxysporum NRRL 32931 OX=660029 GN=FOYG_06370 PE=3 SV=1	FOYG_06370	0.3672	6.91872e-06	Down	53.636	57.6	K00128	26	25	1.46505	1.49363	1.60734	0.929358	0.931201	0.896716	0.575288	0.558721	0.5427
map00010 Glycolysis / Gluconeogenesis	0.0155879	2.89	W9III8	Aldehyde dehydrogenase (NAD+) OS=Fusarium oxysporum NRRL 32931 OX=660029 GN=FOYG_05907 PE=3 SV=1	FOYG_05907	0.1019	0.000484516	Down	54.176	53.7	K00129	18	2	1.66527	2.56632	2.61462	0.388126	0.476485	0.591701	0.236443	0.293705	0.167328
map00053 Ascorbate and aldarate metabolism	0.0761335	4.29	F9G7G4	Aldedh domain-containing protein OS=Fusarium oxysporum (strain Fo5176) OX=660025 GN=FOXB_14596 PE=4 SV=1	FOXB_14596	0.339	0.000812984	Down	79.24	22.6	K00128	13	11	1.10733	1.50527	1.1097	1.14534	1.41765	1.45284	0.414806	0.467119	0.379944
map00053 Ascorbate and aldarate metabolism	0.0761335	4.29	W9II76	Aldehyde dehydrogenase OS=Fusarium oxysporum NRRL 32931 OX=660029 GN=FOYG_06370 PE=3 SV=1	FOYG_06370	0.3672	6.91872e-06	Down	53.636	57.6	K00128	26	25	1.46505	1.49363	1.60734	0.929358	0.931201	0.896716	0.575288	0.558721	0.5427
map00071 Fatty acid degradation	0.12169	2.44	F9G7G4	Aldedh domain-containing protein OS=Fusarium oxysporum (strain Fo5176) OX=660025 GN=FOXB_14596 PE=4 SV=1	FOXB_14596	0.339	0.000812984	Down	79.24	22.6	K00128	13	11	1.10733	1.50527	1.1097	1.14534	1.41765	1.45284	0.414806	0.467119	0.379944
map00071 Fatty acid degradation	0.12169	2.44	X0B0R2	AB hydrolase-1 domain-containing protein OS=Fusarium oxysporum f. sp. melonis 26406 OX=1089452 GN=FOMG_00380 PE=4 SV=1	FOMG_00380	0.5863	0.00913735	Down	59.855	33.1	K00626	12	12	0.961227	1.39258	1.1313	0.94531	1.10392	1.4225	0.661271	0.718923	0.662967
map00071 Fatty acid degradation	0.12169	2.44	W9II76	Aldehyde dehydrogenase OS=Fusarium oxysporum NRRL 32931 OX=660029 GN=FOYG_06370 PE=3 SV=1	FOYG_06370	0.3672	6.91872e-06	Down	53.636	57.6	K00128	26	25	1.46505	1.49363	1.60734	0.929358	0.931201	0.896716	0.575288	0.558721	0.5427
map00072 Synthesis and degradation of ketone bodies	0.0526262	5.24	X0B0R2	AB hydrolase-1 domain-containing protein OS=Fusarium oxysporum f. sp. melonis 26406 OX=1089452 GN=FOMG_00380 PE=4 SV=1	FOMG_00380	0.5863	0.00913735	Down	59.855	33.1	K00626	12	12	0.961227	1.39258	1.1313	0.94531	1.10392	1.4225	0.661271	0.718923	0.662967
map00072 Synthesis and degradation of ketone bodies	0.0526262	5.24	X0AVK8	3-hydroxybutyrate dehydrogenase OS=Fusarium oxysporum f. sp. melonis 26406 OX=1089452 GN=FOMG_03334 PE=4 SV=1	FOMG_03334	0.0652	0.000764057	Down	34.187	35.7	K00019	9	8	2.2232	1.56188	3.15353	0.583674	0.46283	0.562641	0.166961	0.094485	0.1908
map00240 Pyrimidine metabolism	0.286599	1.89	W9PBA6	Ribonucleoside-diphosphate reductase OS=Fusarium oxysporum f. sp. pisi HDV247 OX=1080344 GN=FOVG_07597 PE=3 SV=1	FOVG_07597	0.6319	0.00153409	Down	100.67	30.7	K10807	20	20	1.40599	1.34197	1.37101	0.774829	0.760797	0.742786	0.805965	0.825512	0.971137
map00240 Pyrimidine metabolism	0.286599	1.89	A0A420S632	Uncharacterized protein OS=Fusarium oxysporum OX=5507 GN=BFJ68_g713 PE=4 SV=1	BFJ68_g713	0.2955	4.77757e-05	Down	24.122	34.5	K00761	5	5	1.41068	1.69196	1.68969	0.929018	0.933231	0.929249	0.494488	0.457805	0.463884
map00250 Alanine, aspartate and glutamate metabolism	0.0389567	2.62	W9JWA4	4-aminobutyrate aminotransferase OS=Fusarium oxysporum Fo47 OX=660027 GN=FOBC_12530 PE=3 SV=1	FOBC_12530	0.2665	0.000354331	Down	55.148	65.7	K13524	33	33	1.41916	1.51573	1.58389	1.07742	1.12434	1.07506	0.495237	0.340001	0.369171
map00250 Alanine, aspartate and glutamate metabolism	0.0389567	2.62	X0CSP1	Glutamate synthase [NADPH] OS=Fusarium oxysporum f. sp. raphani 54005 OX=1089458 GN=FOQG_05056 PE=3 SV=1	FOQG_05056	0.3145	1.23279e-05	Down	233.58	24.7	K00264	32	32	1.66126	1.61905	1.57861	0.796495	0.819869	0.996496	0.47653	0.549212	0.502475
map00250 Alanine, aspartate and glutamate metabolism	0.0389567	2.62	X0L2U3	Multifunctional fusion protein OS=Fusarium oxysporum f. sp. vasinfectum 25433 OX=1089449 GN=FOTG_11982 PE=3 SV=1	FOTG_11982	0.5403	0.00845179	Down	63.785	30.8	K00294	12	3	1.01861	1.23319	1.21114	1.08752	1.17384	1.40473	0.607014	0.755073	0.508873
map00250 Alanine, aspartate and glutamate metabolism	0.0389567	2.62	F9F287	Aldedh domain-containing protein OS=Fusarium oxysporum (strain Fo5176) OX=660025 GN=FOXB_00511 PE=3 SV=1	FOXB_00511	0.6422	0.0219032	Down	123.53	6	K00135	5	5	1.0397	1.29558	1.21319	0.957822	1.08228	1.13251	0.858763	0.808698	0.611466
map00250 Alanine, aspartate and glutamate metabolism	0.0389567	2.62	X0IMK8	Succinate-semialdehyde dehydrogenase OS=Fusarium oxysporum f. sp. conglutinans race 2 54008 OX=1089457 GN=FOPG_02631 PE=3 SV=1	FOPG_02631	0.6105	0.019124	Down	52.579	38.6	K00135	13	13	1.01231	1.00127	1.06815	1.43877	1.26263	1.33545	0.766919	0.484726	0.629772
map00260 Glycine, serine and threonine metabolism	0.0242806	2.39	F9G7Z3	DAO domain-containing protein OS=Fusarium oxysporum (strain Fo5176) OX=660025 GN=FOXB_14775 PE=4 SV=1	FOXB_14775	0.2861	0.000121771	Down	115.87	11.5	K00306	10	10	1.47585	1.63819	1.65512	0.885051	1.02196	0.959568	0.493398	0.482758	0.388106
map00260 Glycine, serine and threonine metabolism	0.0242806	2.39	N4U4U3	Amine oxidase OS=Fusarium oxysporum f. sp. cubense (strain race 1) OX=1229664 GN=FOC1_g10005736 PE=3 SV=1	FOC1_g10005736	0.2064	0.0134253	Down	77.031	14.2	K00276	6	6	1.03124	2.08517	1.44093	0.941068	1.2463	0.628244	0.370084		0.25696
map00260 Glycine, serine and threonine metabolism	0.0242806	2.39	X0HFZ7	DAO domain-containing protein OS=Fusarium oxysporum f. sp. conglutinans race 2 54008 OX=1089457 GN=FOPG_13529 PE=4 SV=1	FOPG_13529	0.4639	0.0131427	Down	48.692	56.1	K00306	18	1	1.24629	1.74579	2.23624	0.450877	0.59629	0.299313	0.874773	0.760719	0.789702
map00260 Glycine, serine and threonine metabolism	0.0242806	2.39	X0B6I2	Amine oxidase OS=Fusarium oxysporum f. sp. melonis 26406 OX=1089452 GN=FOMG_07502 PE=3 SV=1	FOMG_07502	0.0305	0.0225792	Down	76.842	39.9	K00276	20	18	1.83773	1.83751	1.60188	0.942599	0.923508	0.749527	0.09956		0.007687
map00260 Glycine, serine and threonine metabolism	0.0242806	2.39	X0IWU7	Amine oxidase OS=Fusarium oxysporum f. sp. conglutinans race 2 54008 OX=1089457 GN=FOPG_08212 PE=3 SV=1	FOPG_08212	0.0046	0.000134914	Down	76.03	64.7	K00276	32	4	2.06189	3.07445	2.36987	0.43041	0.55413	0.474943	0.019602	0.005617	0.009089
map00260 Glycine, serine and threonine metabolism	0.0242806	2.39	A0A5C6TET1	Amine oxidase OS=Fusarium oxysporum f. sp. cubense OX=61366 GN=FocTR4_00004185 PE=3 SV=1	FocTR4_00004185	0.5747	0.0122102	Down	79.103	9.6	K00274	5	5	1.26072	1.32488	1.21077	1.0091	0.96545	1.0475	0.917447	0.666723	0.597411
map00260 Glycine, serine and threonine metabolism	0.0242806	2.39	W9JCZ2	Amine oxidase OS=Fusarium oxysporum NRRL 32931 OX=660029 GN=FOYG_01971 PE=3 SV=1	FOYG_01971	0.0022	0.000451727	Down	75.038	44.6	K00276	21	2	2.49155	3.05848	1.23941	0.186317	0.461144	0.553131	0.004576	0.005398
map00280 Valine, leucine and isoleucine degradation	0.0740332	2.48	W9JWA4	4-aminobutyrate aminotransferase OS=Fusarium oxysporum Fo47 OX=660027 GN=FOBC_12530 PE=3 SV=1	FOBC_12530	0.2665	0.000354331	Down	55.148	65.7	K13524	33	33	1.41916	1.51573	1.58389	1.07742	1.12434	1.07506	0.495237	0.340001	0.369171
map00280 Valine, leucine and isoleucine degradation	0.0740332	2.48	F9G7G4	Aldedh domain-containing protein OS=Fusarium oxysporum (strain Fo5176) OX=660025 GN=FOXB_14596 PE=4 SV=1	FOXB_14596	0.339	0.000812984	Down	79.24	22.6	K00128	13	11	1.10733	1.50527	1.1097	1.14534	1.41765	1.45284	0.414806	0.467119	0.379944
map00280 Valine, leucine and isoleucine degradation	0.0740332	2.48	X0B0R2	AB hydrolase-1 domain-containing protein OS=Fusarium oxysporum f. sp. melonis 26406 OX=1089452 GN=FOMG_00380 PE=4 SV=1	FOMG_00380	0.5863	0.00913735	Down	59.855	33.1	K00626	12	12	0.961227	1.39258	1.1313	0.94531	1.10392	1.4225	0.661271	0.718923	0.662967
map00280 Valine, leucine and isoleucine degradation	0.0740332	2.48	W9II76	Aldehyde dehydrogenase OS=Fusarium oxysporum NRRL 32931 OX=660029 GN=FOYG_06370 PE=3 SV=1	FOYG_06370	0.3672	6.91872e-06	Down	53.636	57.6	K00128	26	25	1.46505	1.49363	1.60734	0.929358	0.931201	0.896716	0.575288	0.558721	0.5427
map00310 Lysine degradation	0.000819795	4.35	F9G7Z3	DAO domain-containing protein OS=Fusarium oxysporum (strain Fo5176) OX=660025 GN=FOXB_14775 PE=4 SV=1	FOXB_14775	0.2861	0.000121771	Down	115.87	11.5	K00306	10	10	1.47585	1.63819	1.65512	0.885051	1.02196	0.959568	0.493398	0.482758	0.388106
map00310 Lysine degradation	0.000819795	4.35	F9G7G4	Aldedh domain-containing protein OS=Fusarium oxysporum (strain Fo5176) OX=660025 GN=FOXB_14596 PE=4 SV=1	FOXB_14596	0.339	0.000812984	Down	79.24	22.6	K00128	13	11	1.10733	1.50527	1.1097	1.14534	1.41765	1.45284	0.414806	0.467119	0.379944
map00310 Lysine degradation	0.000819795	4.35	X0HFZ7	DAO domain-containing protein OS=Fusarium oxysporum f. sp. conglutinans race 2 54008 OX=1089457 GN=FOPG_13529 PE=4 SV=1	FOPG_13529	0.4639	0.0131427	Down	48.692	56.1	K00306	18	1	1.24629	1.74579	2.23624	0.450877	0.59629	0.299313	0.874773	0.760719	0.789702
map00310 Lysine degradation	0.000819795	4.35	X0B0R2	AB hydrolase-1 domain-containing protein OS=Fusarium oxysporum f. sp. melonis 26406 OX=1089452 GN=FOMG_00380 PE=4 SV=1	FOMG_00380	0.5863	0.00913735	Down	59.855	33.1	K00626	12	12	0.961227	1.39258	1.1313	0.94531	1.10392	1.4225	0.661271	0.718923	0.662967
map00310 Lysine degradation	0.000819795	4.35	F9F287	Aldedh domain-containing protein OS=Fusarium oxysporum (strain Fo5176) OX=660025 GN=FOXB_00511 PE=3 SV=1	FOXB_00511	0.6422	0.0219032	Down	123.53	6	K00135	5	5	1.0397	1.29558	1.21319	0.957822	1.08228	1.13251	0.858763	0.808698	0.611466
map00310 Lysine degradation	0.000819795	4.35	X0IMK8	Succinate-semialdehyde dehydrogenase OS=Fusarium oxysporum f. sp. conglutinans race 2 54008 OX=1089457 GN=FOPG_02631 PE=3 SV=1	FOPG_02631	0.6105	0.019124	Down	52.579	38.6	K00135	13	13	1.01231	1.00127	1.06815	1.43877	1.26263	1.33545	0.766919	0.484726	0.629772
map00310 Lysine degradation	0.000819795	4.35	W9II76	Aldehyde dehydrogenase OS=Fusarium oxysporum NRRL 32931 OX=660029 GN=FOYG_06370 PE=3 SV=1	FOYG_06370	0.3672	6.91872e-06	Down	53.636	57.6	K00128	26	25	1.46505	1.49363	1.60734	0.929358	0.931201	0.896716	0.575288	0.558721	0.5427
map00330 Arginine and proline metabolism	0.0422987	2.56	F9FM56	Amine oxidase OS=Fusarium oxysporum (strain Fo5176) OX=660025 GN=FOXB_07486 PE=3 SV=1	FOXB_07486	0.3414	0.0130472	Down	57.999	10.4	K13366	4	3	1.25414	1.94358	1.99615	0.445804	0.587354		0.843883	0.417163	0.511936
map00330 Arginine and proline metabolism	0.0422987	2.56	F9G7G4	Aldedh domain-containing protein OS=Fusarium oxysporum (strain Fo5176) OX=660025 GN=FOXB_14596 PE=4 SV=1	FOXB_14596	0.339	0.000812984	Down	79.24	22.6	K00128	13	11	1.10733	1.50527	1.1097	1.14534	1.41765	1.45284	0.414806	0.467119	0.379944
map00330 Arginine and proline metabolism	0.0422987	2.56	A0A5C6TET1	Amine oxidase OS=Fusarium oxysporum f. sp. cubense OX=61366 GN=FocTR4_00004185 PE=3 SV=1	FocTR4_00004185	0.5747	0.0122102	Down	79.103	9.6	K00274	5	5	1.26072	1.32488	1.21077	1.0091	0.96545	1.0475	0.917447	0.666723	0.597411
map00330 Arginine and proline metabolism	0.0422987	2.56	X0L2U3	Multifunctional fusion protein OS=Fusarium oxysporum f. sp. vasinfectum 25433 OX=1089449 GN=FOTG_11982 PE=3 SV=1	FOTG_11982	0.5403	0.00845179	Down	63.785	30.8	K00294	12	3	1.01861	1.23319	1.21114	1.08752	1.17384	1.40473	0.607014	0.755073	0.508873
map00330 Arginine and proline metabolism	0.0422987	2.56	W9II76	Aldehyde dehydrogenase OS=Fusarium oxysporum NRRL 32931 OX=660029 GN=FOYG_06370 PE=3 SV=1	FOYG_06370	0.3672	6.91872e-06	Down	53.636	57.6	K00128	26	25	1.46505	1.49363	1.60734	0.929358	0.931201	0.896716	0.575288	0.558721	0.5427
map00340 Histidine metabolism	1.92121e-05	7.51	F9G7G4	Aldedh domain-containing protein OS=Fusarium oxysporum (strain Fo5176) OX=660025 GN=FOXB_14596 PE=4 SV=1	FOXB_14596	0.339	0.000812984	Down	79.24	22.6	K00128	13	11	1.10733	1.50527	1.1097	1.14534	1.41765	1.45284	0.414806	0.467119	0.379944
map00340 Histidine metabolism	1.92121e-05	7.51	A0A559LPA5	Aldehyde dehydrogenase OS=Fusarium oxysporum f. sp. cubense OX=61366 GN=Focb16_v007325 PE=3 SV=1	Focb16_v007325	0.3181	0.00183325	Down	54.272	48.9	K00129	18	17	1.17025	1.70054	1.41699	0.916128	1.08364	1.34858	0.545292	0.449814	0.368765
map00340 Histidine metabolism	1.92121e-05	7.51	W9J7D3	Aldehyde dehydrogenase (NAD+) OS=Fusarium oxysporum NRRL 32931 OX=660029 GN=FOYG_00476 PE=3 SV=1	FOYG_00476	0.0241	3.13044e-06	Down	53.611	52.3	K00129	24	24	1.78721	2.00286	2.1216	1.03844	0.932817	0.974333	0.056159	0.043116	0.043471
map00340 Histidine metabolism	1.92121e-05	7.51	A0A5C6TET1	Amine oxidase OS=Fusarium oxysporum f. sp. cubense OX=61366 GN=FocTR4_00004185 PE=3 SV=1	FocTR4_00004185	0.5747	0.0122102	Down	79.103	9.6	K00274	5	5	1.26072	1.32488	1.21077	1.0091	0.96545	1.0475	0.917447	0.666723	0.597411
map00340 Histidine metabolism	1.92121e-05	7.51	F9F353	Aldedh domain-containing protein OS=Fusarium oxysporum (strain Fo5176) OX=660025 GN=FOXB_00828 PE=3 SV=1	FOXB_00828	0.3644	0.000246956	Down	80.191	51	K00129	27	1	1.31646	1.6405	1.49639	0.917583	0.989765	1.01656	0.585579	0.545689	0.491472
map00340 Histidine metabolism	1.92121e-05	7.51	W9II76	Aldehyde dehydrogenase OS=Fusarium oxysporum NRRL 32931 OX=660029 GN=FOYG_06370 PE=3 SV=1	FOYG_06370	0.3672	6.91872e-06	Down	53.636	57.6	K00128	26	25	1.46505	1.49363	1.60734	0.929358	0.931201	0.896716	0.575288	0.558721	0.5427
map00340 Histidine metabolism	1.92121e-05	7.51	W9III8	Aldehyde dehydrogenase (NAD+) OS=Fusarium oxysporum NRRL 32931 OX=660029 GN=FOYG_05907 PE=3 SV=1	FOYG_05907	0.1019	0.000484516	Down	54.176	53.7	K00129	18	2	1.66527	2.56632	2.61462	0.388126	0.476485	0.591701	0.236443	0.293705	0.167328
map00350 Tyrosine metabolism	1.45839e-06	5.15	N4U4U3	Amine oxidase OS=Fusarium oxysporum f. sp. cubense (strain race 1) OX=1229664 GN=FOC1_g10005736 PE=3 SV=1	FOC1_g10005736	0.2064	0.0134253	Down	77.031	14.2	K00276	6	6	1.03124	2.08517	1.44093	0.941068	1.2463	0.628244	0.370084		0.25696
map00350 Tyrosine metabolism	1.45839e-06	5.15	A0A4Q2W279	Fumarylacetoacetase OS=Fusarium oxysporum f. sp. narcissi OX=451672 GN=BFJ63_vAg3651 PE=3 SV=1	BFJ63_vAg3651	0.5405	0.0179339	Down	46.976	30.5	K01555	8	8	0.717532	1.14941	1.02343	1.20775	1.54688	1.79272	0.587645	0.487949	0.486678
map00350 Tyrosine metabolism	1.45839e-06	5.15	X0B6I2	Amine oxidase OS=Fusarium oxysporum f. sp. melonis 26406 OX=1089452 GN=FOMG_07502 PE=3 SV=1	FOMG_07502	0.0305	0.0225792	Down	76.842	39.9	K00276	20	18	1.83773	1.83751	1.60188	0.942599	0.923508	0.749527	0.09956		0.007687
map00350 Tyrosine metabolism	1.45839e-06	5.15	X0IWU7	Amine oxidase OS=Fusarium oxysporum f. sp. conglutinans race 2 54008 OX=1089457 GN=FOPG_08212 PE=3 SV=1	FOPG_08212	0.0046	0.000134914	Down	76.03	64.7	K00276	32	4	2.06189	3.07445	2.36987	0.43041	0.55413	0.474943	0.019602	0.005617	0.009089
map00350 Tyrosine metabolism	1.45839e-06	5.15	A0A559LPA5	Aldehyde dehydrogenase OS=Fusarium oxysporum f. sp. cubense OX=61366 GN=Focb16_v007325 PE=3 SV=1	Focb16_v007325	0.3181	0.00183325	Down	54.272	48.9	K00129	18	17	1.17025	1.70054	1.41699	0.916128	1.08364	1.34858	0.545292	0.449814	0.368765
map00350 Tyrosine metabolism	1.45839e-06	5.15	W9J7D3	Aldehyde dehydrogenase (NAD+) OS=Fusarium oxysporum NRRL 32931 OX=660029 GN=FOYG_00476 PE=3 SV=1	FOYG_00476	0.0241	3.13044e-06	Down	53.611	52.3	K00129	24	24	1.78721	2.00286	2.1216	1.03844	0.932817	0.974333	0.056159	0.043116	0.043471
map00350 Tyrosine metabolism	1.45839e-06	5.15	A0A5C6TET1	Amine oxidase OS=Fusarium oxysporum f. sp. cubense OX=61366 GN=FocTR4_00004185 PE=3 SV=1	FocTR4_00004185	0.5747	0.0122102	Down	79.103	9.6	K00274	5	5	1.26072	1.32488	1.21077	1.0091	0.96545	1.0475	0.917447	0.666723	0.597411
map00350 Tyrosine metabolism	1.45839e-06	5.15	F9F287	Aldedh domain-containing protein OS=Fusarium oxysporum (strain Fo5176) OX=660025 GN=FOXB_00511 PE=3 SV=1	FOXB_00511	0.6422	0.0219032	Down	123.53	6	K00135	5	5	1.0397	1.29558	1.21319	0.957822	1.08228	1.13251	0.858763	0.808698	0.611466
map00350 Tyrosine metabolism	1.45839e-06	5.15	F9F353	Aldedh domain-containing protein OS=Fusarium oxysporum (strain Fo5176) OX=660025 GN=FOXB_00828 PE=3 SV=1	FOXB_00828	0.3644	0.000246956	Down	80.191	51	K00129	27	1	1.31646	1.6405	1.49639	0.917583	0.989765	1.01656	0.585579	0.545689	0.491472
map00350 Tyrosine metabolism	1.45839e-06	5.15	X0IMK8	Succinate-semialdehyde dehydrogenase OS=Fusarium oxysporum f. sp. conglutinans race 2 54008 OX=1089457 GN=FOPG_02631 PE=3 SV=1	FOPG_02631	0.6105	0.019124	Down	52.579	38.6	K00135	13	13	1.01231	1.00127	1.06815	1.43877	1.26263	1.33545	0.766919	0.484726	0.629772
map00350 Tyrosine metabolism	1.45839e-06	5.15	W9III8	Aldehyde dehydrogenase (NAD+) OS=Fusarium oxysporum NRRL 32931 OX=660029 GN=FOYG_05907 PE=3 SV=1	FOYG_05907	0.1019	0.000484516	Down	54.176	53.7	K00129	18	2	1.66527	2.56632	2.61462	0.388126	0.476485	0.591701	0.236443	0.293705	0.167328
map00350 Tyrosine metabolism	1.45839e-06	5.15	W9JCZ2	Amine oxidase OS=Fusarium oxysporum NRRL 32931 OX=660029 GN=FOYG_01971 PE=3 SV=1	FOYG_01971	0.0022	0.000451727	Down	75.038	44.6	K00276	21	2	2.49155	3.05848	1.23941	0.186317	0.461144	0.553131	0.004576	0.005398
map00360 Phenylalanine metabolism	0.000144171	4.33	N4U4U3	Amine oxidase OS=Fusarium oxysporum f. sp. cubense (strain race 1) OX=1229664 GN=FOC1_g10005736 PE=3 SV=1	FOC1_g10005736	0.2064	0.0134253	Down	77.031	14.2	K00276	6	6	1.03124	2.08517	1.44093	0.941068	1.2463	0.628244	0.370084		0.25696
map00360 Phenylalanine metabolism	0.000144171	4.33	X0B6I2	Amine oxidase OS=Fusarium oxysporum f. sp. melonis 26406 OX=1089452 GN=FOMG_07502 PE=3 SV=1	FOMG_07502	0.0305	0.0225792	Down	76.842	39.9	K00276	20	18	1.83773	1.83751	1.60188	0.942599	0.923508	0.749527	0.09956		0.007687
map00360 Phenylalanine metabolism	0.000144171	4.33	X0IWU7	Amine oxidase OS=Fusarium oxysporum f. sp. conglutinans race 2 54008 OX=1089457 GN=FOPG_08212 PE=3 SV=1	FOPG_08212	0.0046	0.000134914	Down	76.03	64.7	K00276	32	4	2.06189	3.07445	2.36987	0.43041	0.55413	0.474943	0.019602	0.005617	0.009089
map00360 Phenylalanine metabolism	0.000144171	4.33	A0A559LPA5	Aldehyde dehydrogenase OS=Fusarium oxysporum f. sp. cubense OX=61366 GN=Focb16_v007325 PE=3 SV=1	Focb16_v007325	0.3181	0.00183325	Down	54.272	48.9	K00129	18	17	1.17025	1.70054	1.41699	0.916128	1.08364	1.34858	0.545292	0.449814	0.368765
map00360 Phenylalanine metabolism	0.000144171	4.33	W9J7D3	Aldehyde dehydrogenase (NAD+) OS=Fusarium oxysporum NRRL 32931 OX=660029 GN=FOYG_00476 PE=3 SV=1	FOYG_00476	0.0241	3.13044e-06	Down	53.611	52.3	K00129	24	24	1.78721	2.00286	2.1216	1.03844	0.932817	0.974333	0.056159	0.043116	0.043471
map00360 Phenylalanine metabolism	0.000144171	4.33	A0A5C6TET1	Amine oxidase OS=Fusarium oxysporum f. sp. cubense OX=61366 GN=FocTR4_00004185 PE=3 SV=1	FocTR4_00004185	0.5747	0.0122102	Down	79.103	9.6	K00274	5	5	1.26072	1.32488	1.21077	1.0091	0.96545	1.0475	0.917447	0.666723	0.597411
map00360 Phenylalanine metabolism	0.000144171	4.33	F9F353	Aldedh domain-containing protein OS=Fusarium oxysporum (strain Fo5176) OX=660025 GN=FOXB_00828 PE=3 SV=1	FOXB_00828	0.3644	0.000246956	Down	80.191	51	K00129	27	1	1.31646	1.6405	1.49639	0.917583	0.989765	1.01656	0.585579	0.545689	0.491472
map00360 Phenylalanine metabolism	0.000144171	4.33	W9III8	Aldehyde dehydrogenase (NAD+) OS=Fusarium oxysporum NRRL 32931 OX=660029 GN=FOYG_05907 PE=3 SV=1	FOYG_05907	0.1019	0.000484516	Down	54.176	53.7	K00129	18	2	1.66527	2.56632	2.61462	0.388126	0.476485	0.591701	0.236443	0.293705	0.167328
map00360 Phenylalanine metabolism	0.000144171	4.33	W9JCZ2	Amine oxidase OS=Fusarium oxysporum NRRL 32931 OX=660029 GN=FOYG_01971 PE=3 SV=1	FOYG_01971	0.0022	0.000451727	Down	75.038	44.6	K00276	21	2	2.49155	3.05848	1.23941	0.186317	0.461144	0.553131	0.004576	0.005398
map00380 Tryptophan metabolism	0.0990116	2.25	F9G7G4	Aldedh domain-containing protein OS=Fusarium oxysporum (strain Fo5176) OX=660025 GN=FOXB_14596 PE=4 SV=1	FOXB_14596	0.339	0.000812984	Down	79.24	22.6	K00128	13	11	1.10733	1.50527	1.1097	1.14534	1.41765	1.45284	0.414806	0.467119	0.379944
map00380 Tryptophan metabolism	0.0990116	2.25	X0B0R2	AB hydrolase-1 domain-containing protein OS=Fusarium oxysporum f. sp. melonis 26406 OX=1089452 GN=FOMG_00380 PE=4 SV=1	FOMG_00380	0.5863	0.00913735	Down	59.855	33.1	K00626	12	12	0.961227	1.39258	1.1313	0.94531	1.10392	1.4225	0.661271	0.718923	0.662967
map00380 Tryptophan metabolism	0.0990116	2.25	A0A5C6TET1	Amine oxidase OS=Fusarium oxysporum f. sp. cubense OX=61366 GN=FocTR4_00004185 PE=3 SV=1	FocTR4_00004185	0.5747	0.0122102	Down	79.103	9.6	K00274	5	5	1.26072	1.32488	1.21077	1.0091	0.96545	1.0475	0.917447	0.666723	0.597411
map00380 Tryptophan metabolism	0.0990116	2.25	W9II76	Aldehyde dehydrogenase OS=Fusarium oxysporum NRRL 32931 OX=660029 GN=FOYG_06370 PE=3 SV=1	FOYG_06370	0.3672	6.91872e-06	Down	53.636	57.6	K00128	26	25	1.46505	1.49363	1.60734	0.929358	0.931201	0.896716	0.575288	0.558721	0.5427
map00410 beta-Alanine metabolism	2.25029e-08	7.26	N4U4U3	Amine oxidase OS=Fusarium oxysporum f. sp. cubense (strain race 1) OX=1229664 GN=FOC1_g10005736 PE=3 SV=1	FOC1_g10005736	0.2064	0.0134253	Down	77.031	14.2	K00276	6	6	1.03124	2.08517	1.44093	0.941068	1.2463	0.628244	0.370084		0.25696
map00410 beta-Alanine metabolism	2.25029e-08	7.26	F9FM56	Amine oxidase OS=Fusarium oxysporum (strain Fo5176) OX=660025 GN=FOXB_07486 PE=3 SV=1	FOXB_07486	0.3414	0.0130472	Down	57.999	10.4	K13366	4	3	1.25414	1.94358	1.99615	0.445804	0.587354		0.843883	0.417163	0.511936
map00410 beta-Alanine metabolism	2.25029e-08	7.26	W9JWA4	4-aminobutyrate aminotransferase OS=Fusarium oxysporum Fo47 OX=660027 GN=FOBC_12530 PE=3 SV=1	FOBC_12530	0.2665	0.000354331	Down	55.148	65.7	K13524	33	33	1.41916	1.51573	1.58389	1.07742	1.12434	1.07506	0.495237	0.340001	0.369171
map00410 beta-Alanine metabolism	2.25029e-08	7.26	F9G7G4	Aldedh domain-containing protein OS=Fusarium oxysporum (strain Fo5176) OX=660025 GN=FOXB_14596 PE=4 SV=1	FOXB_14596	0.339	0.000812984	Down	79.24	22.6	K00128	13	11	1.10733	1.50527	1.1097	1.14534	1.41765	1.45284	0.414806	0.467119	0.379944
map00410 beta-Alanine metabolism	2.25029e-08	7.26	X0B6I2	Amine oxidase OS=Fusarium oxysporum f. sp. melonis 26406 OX=1089452 GN=FOMG_07502 PE=3 SV=1	FOMG_07502	0.0305	0.0225792	Down	76.842	39.9	K00276	20	18	1.83773	1.83751	1.60188	0.942599	0.923508	0.749527	0.09956		0.007687
map00410 beta-Alanine metabolism	2.25029e-08	7.26	X0IWU7	Amine oxidase OS=Fusarium oxysporum f. sp. conglutinans race 2 54008 OX=1089457 GN=FOPG_08212 PE=3 SV=1	FOPG_08212	0.0046	0.000134914	Down	76.03	64.7	K00276	32	4	2.06189	3.07445	2.36987	0.43041	0.55413	0.474943	0.019602	0.005617	0.009089
map00410 beta-Alanine metabolism	2.25029e-08	7.26	A0A559LPA5	Aldehyde dehydrogenase OS=Fusarium oxysporum f. sp. cubense OX=61366 GN=Focb16_v007325 PE=3 SV=1	Focb16_v007325	0.3181	0.00183325	Down	54.272	48.9	K00129	18	17	1.17025	1.70054	1.41699	0.916128	1.08364	1.34858	0.545292	0.449814	0.368765
map00410 beta-Alanine metabolism	2.25029e-08	7.26	W9J7D3	Aldehyde dehydrogenase (NAD+) OS=Fusarium oxysporum NRRL 32931 OX=660029 GN=FOYG_00476 PE=3 SV=1	FOYG_00476	0.0241	3.13044e-06	Down	53.611	52.3	K00129	24	24	1.78721	2.00286	2.1216	1.03844	0.932817	0.974333	0.056159	0.043116	0.043471
map00410 beta-Alanine metabolism	2.25029e-08	7.26	F9F353	Aldedh domain-containing protein OS=Fusarium oxysporum (strain Fo5176) OX=660025 GN=FOXB_00828 PE=3 SV=1	FOXB_00828	0.3644	0.000246956	Down	80.191	51	K00129	27	1	1.31646	1.6405	1.49639	0.917583	0.989765	1.01656	0.585579	0.545689	0.491472
map00410 beta-Alanine metabolism	2.25029e-08	7.26	W9II76	Aldehyde dehydrogenase OS=Fusarium oxysporum NRRL 32931 OX=660029 GN=FOYG_06370 PE=3 SV=1	FOYG_06370	0.3672	6.91872e-06	Down	53.636	57.6	K00128	26	25	1.46505	1.49363	1.60734	0.929358	0.931201	0.896716	0.575288	0.558721	0.5427
map00410 beta-Alanine metabolism	2.25029e-08	7.26	W9III8	Aldehyde dehydrogenase (NAD+) OS=Fusarium oxysporum NRRL 32931 OX=660029 GN=FOYG_05907 PE=3 SV=1	FOYG_05907	0.1019	0.000484516	Down	54.176	53.7	K00129	18	2	1.66527	2.56632	2.61462	0.388126	0.476485	0.591701	0.236443	0.293705	0.167328
map00410 beta-Alanine metabolism	2.25029e-08	7.26	W9JCZ2	Amine oxidase OS=Fusarium oxysporum NRRL 32931 OX=660029 GN=FOYG_01971 PE=3 SV=1	FOYG_01971	0.0022	0.000451727	Down	75.038	44.6	K00276	21	2	2.49155	3.05848	1.23941	0.186317	0.461144	0.553131	0.004576	0.005398
map00500 Starch and sucrose metabolism	0.250244	1.73	A0A0J9UFE2	Beta-glucosidase OS=Fusarium oxysporum f. sp. lycopersici (strain 4287 / CBS 123668 / FGSC 9935 / NRRL 34936) OX=426428 GN=FOXG_02349 PE=3 SV=1	FOXG_02349	0.2996	0.00878123	Down	94.144	10.8	K05349	7	7	1.49869	2.32064	1.66191	0.498633	0.708548	0.669424	0.336062	0.643832	0.662262
map00500 Starch and sucrose metabolism	0.250244	1.73	X0L9E4	Uncharacterized protein OS=Fusarium oxysporum f. sp. vasinfectum 25433 OX=1089449 GN=FOTG_10029 PE=4 SV=1	FOTG_10029	0.6603	0.000342388	Down	89.914	16.1	K00750	7	2	1.39171	1.35152	1.39732	0.595373	0.795412	0.734458	0.852145	0.9216	0.960463
map00500 Starch and sucrose metabolism	0.250244	1.73	N4U647	Trehalase OS=Fusarium oxysporum f. sp. cubense (strain race 1) OX=1229664 GN=FOC1_g10012541 PE=3 SV=1	FOC1_g10012541	0.1193	0.00132711	Down	76.744	10.5	K01194	6	6	1.36451	1.24881	1.25313	1.07311	1.24788	1.50502	0.117427		0.190117
map00520 Amino sugar and nucleotide sugar metabolism	0.0860732	2.36	A0A420QYB1	Glyco_hydro_3 domain-containing protein OS=Fusarium oxysporum OX=5507 GN=BFJ68_g8900 PE=3 SV=1	BFJ68_g8900	0.6393	0.0170565	Down	107.17	10.7	K01207	6	6	1.21109	1.00683	1.3296	1.19874	0.958132	1.02776	0.643031	0.793785	0.831033
map00520 Amino sugar and nucleotide sugar metabolism	0.0860732	2.36	A0A420RVC8	Non-reducing end alpha-L-arabinofuranosidase OS=Fusarium oxysporum OX=5507 GN=BFJ68_g2283 PE=3 SV=1	BFJ68_g2283	0.5831	0.0396373	Down	56.621	12.7	K01209	4	4	1.51049	0.911756	1.38635	0.930549	0.983373	1.05684	0.788665	0.632169	0.799801
map00520 Amino sugar and nucleotide sugar metabolism	0.0860732	2.36	W9PEE8	Chitin synthase OS=Fusarium oxysporum f. sp. pisi HDV247 OX=1080344 GN=FOVG_08440 PE=3 SV=1	FOVG_08440	0.5616	0.00653586	Down	206.9	3.6	K00698	6	6	1.39787	1.23726	1.42057			0.666576	0.61369	0.797815	0.866215
map00520 Amino sugar and nucleotide sugar metabolism	0.0860732	2.36	N4U130	Chitin synthase OS=Fusarium oxysporum f. sp. cubense (strain race 1) OX=1229664 GN=FOC1_g10012728 PE=4 SV=1	FOC1_g10012728	0.6664	0.00157537	Down	122.8	20.5	K00698	16	13	1.24501	1.2201	1.37289	0.891488	0.836085	0.876667	0.900489	0.790498	0.866774
map00561 Glycerolipid metabolism	0.270572	1.97	F9G7G4	Aldedh domain-containing protein OS=Fusarium oxysporum (strain Fo5176) OX=660025 GN=FOXB_14596 PE=4 SV=1	FOXB_14596	0.339	0.000812984	Down	79.24	22.6	K00128	13	11	1.10733	1.50527	1.1097	1.14534	1.41765	1.45284	0.414806	0.467119	0.379944
map00561 Glycerolipid metabolism	0.270572	1.97	W9II76	Aldehyde dehydrogenase OS=Fusarium oxysporum NRRL 32931 OX=660029 GN=FOYG_06370 PE=3 SV=1	FOYG_06370	0.3672	6.91872e-06	Down	53.636	57.6	K00128	26	25	1.46505	1.49363	1.60734	0.929358	0.931201	0.896716	0.575288	0.558721	0.5427
map00620 Pyruvate metabolism	0.142779	1.97	N4U8X4	Glyoxalase II OS=Fusarium oxysporum f. sp. cubense (strain race 1) OX=1229664 GN=FOC1_g10007827 PE=3 SV=1	FOC1_g10007827	0.3486	0.0384019	Down	25.382	20.7	K01069	3	3	1.10958	1.99046	1.30808	0.749097	1.04284	0.775433	0.379956		0.644551
map00620 Pyruvate metabolism	0.142779	1.97	F9G7G4	Aldedh domain-containing protein OS=Fusarium oxysporum (strain Fo5176) OX=660025 GN=FOXB_14596 PE=4 SV=1	FOXB_14596	0.339	0.000812984	Down	79.24	22.6	K00128	13	11	1.10733	1.50527	1.1097	1.14534	1.41765	1.45284	0.414806	0.467119	0.379944
map00620 Pyruvate metabolism	0.142779	1.97	X0B0R2	AB hydrolase-1 domain-containing protein OS=Fusarium oxysporum f. sp. melonis 26406 OX=1089452 GN=FOMG_00380 PE=4 SV=1	FOMG_00380	0.5863	0.00913735	Down	59.855	33.1	K00626	12	12	0.961227	1.39258	1.1313	0.94531	1.10392	1.4225	0.661271	0.718923	0.662967
map00620 Pyruvate metabolism	0.142779	1.97	W9II76	Aldehyde dehydrogenase OS=Fusarium oxysporum NRRL 32931 OX=660029 GN=FOYG_06370 PE=3 SV=1	FOYG_06370	0.3672	6.91872e-06	Down	53.636	57.6	K00128	26	25	1.46505	1.49363	1.60734	0.929358	0.931201	0.896716	0.575288	0.558721	0.5427
map00640 Propanoate metabolism	0.141123	2.28	W9JWA4	4-aminobutyrate aminotransferase OS=Fusarium oxysporum Fo47 OX=660027 GN=FOBC_12530 PE=3 SV=1	FOBC_12530	0.2665	0.000354331	Down	55.148	65.7	K13524	33	33	1.41916	1.51573	1.58389	1.07742	1.12434	1.07506	0.495237	0.340001	0.369171
map00640 Propanoate metabolism	0.141123	2.28	N4U960	Alcohol dehydrogenase OS=Fusarium oxysporum f. sp. cubense (strain race 1) OX=1229664 GN=FOC1_g10005375 PE=3 SV=1	FOC1_g10005375	0.5916	0.000113494	Down	36.237	56.5	K18369	13	13	1.26341	1.27476	1.19488	0.960443	1.0412	1.05693	0.722061	0.777736	0.708569
map00640 Propanoate metabolism	0.141123	2.28	X0B0R2	AB hydrolase-1 domain-containing protein OS=Fusarium oxysporum f. sp. melonis 26406 OX=1089452 GN=FOMG_00380 PE=4 SV=1	FOMG_00380	0.5863	0.00913735	Down	59.855	33.1	K00626	12	12	0.961227	1.39258	1.1313	0.94531	1.10392	1.4225	0.661271	0.718923	0.662967
map00650 Butanoate metabolism	0.00549405	4.21	W9JWA4	4-aminobutyrate aminotransferase OS=Fusarium oxysporum Fo47 OX=660027 GN=FOBC_12530 PE=3 SV=1	FOBC_12530	0.2665	0.000354331	Down	55.148	65.7	K13524	33	33	1.41916	1.51573	1.58389	1.07742	1.12434	1.07506	0.495237	0.340001	0.369171
map00650 Butanoate metabolism	0.00549405	4.21	X0B0R2	AB hydrolase-1 domain-containing protein OS=Fusarium oxysporum f. sp. melonis 26406 OX=1089452 GN=FOMG_00380 PE=4 SV=1	FOMG_00380	0.5863	0.00913735	Down	59.855	33.1	K00626	12	12	0.961227	1.39258	1.1313	0.94531	1.10392	1.4225	0.661271	0.718923	0.662967
map00650 Butanoate metabolism	0.00549405	4.21	F9F287	Aldedh domain-containing protein OS=Fusarium oxysporum (strain Fo5176) OX=660025 GN=FOXB_00511 PE=3 SV=1	FOXB_00511	0.6422	0.0219032	Down	123.53	6	K00135	5	5	1.0397	1.29558	1.21319	0.957822	1.08228	1.13251	0.858763	0.808698	0.611466
map00650 Butanoate metabolism	0.00549405	4.21	X0IMK8	Succinate-semialdehyde dehydrogenase OS=Fusarium oxysporum f. sp. conglutinans race 2 54008 OX=1089457 GN=FOPG_02631 PE=3 SV=1	FOPG_02631	0.6105	0.019124	Down	52.579	38.6	K00135	13	13	1.01231	1.00127	1.06815	1.43877	1.26263	1.33545	0.766919	0.484726	0.629772
map00650 Butanoate metabolism	0.00549405	4.21	X0AVK8	3-hydroxybutyrate dehydrogenase OS=Fusarium oxysporum f. sp. melonis 26406 OX=1089452 GN=FOMG_03334 PE=4 SV=1	FOMG_03334	0.0652	0.000764057	Down	34.187	35.7	K00019	9	8	2.2232	1.56188	3.15353	0.583674	0.46283	0.562641	0.166961	0.094485	0.1908
map00760 Nicotinate and nicotinamide metabolism	0.175516	2.62	F9F287	Aldedh domain-containing protein OS=Fusarium oxysporum (strain Fo5176) OX=660025 GN=FOXB_00511 PE=3 SV=1	FOXB_00511	0.6422	0.0219032	Down	123.53	6	K00135	5	5	1.0397	1.29558	1.21319	0.957822	1.08228	1.13251	0.858763	0.808698	0.611466
map00760 Nicotinate and nicotinamide metabolism	0.175516	2.62	X0IMK8	Succinate-semialdehyde dehydrogenase OS=Fusarium oxysporum f. sp. conglutinans race 2 54008 OX=1089457 GN=FOPG_02631 PE=3 SV=1	FOPG_02631	0.6105	0.019124	Down	52.579	38.6	K00135	13	13	1.01231	1.00127	1.06815	1.43877	1.26263	1.33545	0.766919	0.484726	0.629772
map01212 Fatty acid metabolism	0.0393849	3.04	X0M0T9	3-oxoacyl-[acyl-carrier protein] reductase OS=Fusarium oxysporum f. sp. vasinfectum 25433 OX=1089449 GN=FOTG_06428 PE=4 SV=1	FOTG_06428	0.4578	0.00115879	Down	30.016	46.9	K00059	9	9	0.977683	1.01846	0.91497	1.58052	1.71236	1.46334	0.504935	0.455836	0.371887
map01212 Fatty acid metabolism	0.0393849	3.04	A0A420S830	Palmitoyl-protein hydrolase 1 OS=Fusarium oxysporum OX=5507 GN=BFJ68_g62 PE=3 SV=1	BFJ68_g62	0.6239	0.000130241	Down	31.6	32.2	K01074	6	6	1.24762	1.18519	1.17659	1.09302	1.08065	0.964964	0.787011	0.717556	0.747403
map01212 Fatty acid metabolism	0.0393849	3.04	X0B0R2	AB hydrolase-1 domain-containing protein OS=Fusarium oxysporum f. sp. melonis 26406 OX=1089452 GN=FOMG_00380 PE=4 SV=1	FOMG_00380	0.5863	0.00913735	Down	59.855	33.1	K00626	12	12	0.961227	1.39258	1.1313	0.94531	1.10392	1.4225	0.661271	0.718923	0.662967
map01212 Fatty acid metabolism	0.0393849	3.04	X0AYL3	Sterol carrier protein 2 OS=Fusarium oxysporum f. sp. melonis 26406 OX=1089452 GN=FOMG_08566 PE=3 SV=1	FOMG_08566	0.4408	4.63683e-05	Down	49.73	48	K08764	18	18	0.942821	1.00408	0.919529	1.65605	1.73094	1.48301	0.450856	0.405999	0.406707
map03030 DNA replication	0.0782106	2.95	A0A2H3GN34	Flap endonuclease 1 OS=Fusarium oxysporum f. sp. radicis-cucumerinum OX=327505 GN=FEN1 PE=3 SV=1	FEN1	0.5371	0.0241598	Down	40.054	19.5	K04799	5	5	1.46444	1.04785	1.35896	0.914649	0.978604	0.849401	0.634418		0.75168
map03030 DNA replication	0.0782106	2.95	A0A559L1E1	DNA replication licensing factor MCM2 OS=Fusarium oxysporum f. sp. cubense OX=61366 GN=mcm2 PE=3 SV=1	mcm2	0.6374	0.00424622	Down	95.81	28.1	K02540	19	18	1.38756	1.35926	1.14642	0.849548	0.783023	0.992459	0.757153	0.834104	0.890469
map03030 DNA replication	0.0782106	2.95	X0JLT2	DNA polymerase alpha subunit B OS=Fusarium oxysporum f. sp. conglutinans race 2 54008 OX=1089457 GN=FOPG_02180 PE=3 SV=1	FOPG_02180	0.5714	0.0357744	Down	67.019	13.5	K02321	6	6	1.24081	1.58848	1.11224	0.780367	1.36236	0.663555	0.822754	0.882979	0.546461
map03450 Non-homologous end-joining	0.0526262	5.24	A0A2H3GN34	Flap endonuclease 1 OS=Fusarium oxysporum f. sp. radicis-cucumerinum OX=327505 GN=FEN1 PE=3 SV=1	FEN1	0.5371	0.0241598	Down	40.054	19.5	K04799	5	5	1.46444	1.04785	1.35896	0.914649	0.978604	0.849401	0.634418		0.75168
map03450 Non-homologous end-joining	0.0526262	5.24	W9Q1V9	Uncharacterized protein OS=Fusarium oxysporum f. sp. pisi HDV247 OX=1080344 GN=FOVG_06707 PE=4 SV=1	FOVG_06707	0.4051	0.000413427	Down	100.76	33	K10777	26	2	1.20007	1.12505	0.942802	1.64016	1.40371	1.36423	0.473238	0.409981	0.440745
map04011 MAPK signaling pathway - yeast	0.000800042	3.85	F9FL64	Non-specific serine/threonine protein kinase OS=Fusarium oxysporum (strain Fo5176) OX=660025 GN=FOXB_07143 PE=3 SV=1	FOXB_07143	0.6623	0.00163945	Down	99.505	9.6	K04409	6	6	1.13415	1.33932	1.28976	0.865089	0.88964	0.989854	0.825116	0.804798	0.862285
map04011 MAPK signaling pathway - yeast	0.000800042	3.85	A0A0D2XX01	Uncharacterized protein OS=Fusarium oxysporum f. sp. lycopersici (strain 4287 / CBS 123668 / FGSC 9935 / NRRL 34936) OX=426428 PE=4 SV=1	--	0.6533	0.00405409	Down	125.2	12.1	K19839	9	9	1.22274	1.32546	1.26736	0.84684	0.926172	0.918825	0.729021	0.840369	0.923207
map04011 MAPK signaling pathway - yeast	0.000800042	3.85	X0AL76	STE/STE7/MKK protein kinase OS=Fusarium oxysporum f. sp. melonis 26406 OX=1089452 GN=FOMG_04945 PE=4 SV=1	FOMG_04945	0.5569	0.000419136	Down	56.429	30	K08294	11	11	1.19019	1.11143	1.32735	1.15119	1.06915	1.12968	0.652816	0.681348	0.686844
map04011 MAPK signaling pathway - yeast	0.000800042	3.85	X0MN65	CMGC/CDK/CDC2 protein kinase OS=Fusarium oxysporum f. sp. vasinfectum 25433 OX=1089449 GN=FOTG_01645 PE=3 SV=1	FOTG_01645	0.6231	6.89298e-05	Down	36.857	31.4	K04563	8	5	1.2208	1.33656	1.3072	0.838666	0.918936	0.969788	0.795799	0.808647	0.803604
map04011 MAPK signaling pathway - yeast	0.000800042	3.85	A0A420MXJ1	MAP kinase kinase kinase OS=Fusarium oxysporum OX=5507 GN=BFJ69_g9839 PE=3 SV=1	BFJ69_g9839	0.6101	0.0396594	Down	152.23	9	K11230	7	7	1.41129	1.25544	1.23513	0.98229	0.898861	0.836418	0.773121	1.031	0.57645
map04011 MAPK signaling pathway - yeast	0.000800042	3.85	X0NUF7	Non-specific serine/threonine protein kinase OS=Fusarium oxysporum f. sp. vasinfectum 25433 OX=1089449 GN=FOTG_00638 PE=3 SV=1	FOTG_00638	0.4075	0.000392742	Down	94.731	19.9	K19833	11	11	1.42006	1.43405	1.5432	0.959676	0.91536	0.935857	0.515608	0.675126	0.601053
map04011 MAPK signaling pathway - yeast	0.000800042	3.85	N4UBG6	Protein kinase byr2 OS=Fusarium oxysporum f. sp. cubense (strain race 1) OX=1229664 GN=FOC1_g10008659 PE=4 SV=1	FOC1_g10008659	0.6557	0.00191252	Down	94.808	10	K11228	6	6	1.21774	1.19664	1.20927	1.02205	0.984984	0.993273	0.711854	0.792889	0.871292
map04011 MAPK signaling pathway - yeast	0.000800042	3.85	W9J3P5	Mitogen-activated protein kinase OS=Fusarium oxysporum NRRL 32931 OX=660029 GN=FOYG_01207 PE=3 SV=1	FOYG_01207	0.5361	0.00381046	Down	41.193	52.1	K04371	14	14	1.47336	1.15332	1.3038	1.09216	0.929932	0.940255	0.632938	0.664005	0.810234
map04111 Cell cycle - yeast	0.011552	3.08	A0A2H3H448	SCD domain-containing protein OS=Fusarium oxysporum f. sp. radicis-cucumerinum OX=327505 GN=AU210_006115 PE=4 SV=1	AU210_006115	0.4862	0.0209868	Down	121.64	18.9	K06671	16	16	1.64961	1.4434	1.37227	0.73744	0.776876	0.849344	0.471121	0.85078	0.849164
map04111 Cell cycle - yeast	0.011552	3.08	X0MR64	Condensin complex subunit 2 OS=Fusarium oxysporum f. sp. vasinfectum 25433 OX=1089449 GN=FOTG_00436 PE=3 SV=1	FOTG_00436	0.5667	0.000266274	Down	91.904	15	K06676	8	8	1.41181	1.38332	1.31514	0.934212	0.672815	0.953403	0.778723	0.719088	0.831481
map04111 Cell cycle - yeast	0.011552	3.08	X0MN65	CMGC/CDK/CDC2 protein kinase OS=Fusarium oxysporum f. sp. vasinfectum 25433 OX=1089449 GN=FOTG_01645 PE=3 SV=1	FOTG_01645	0.6231	6.89298e-05	Down	36.857	31.4	K04563	8	5	1.2208	1.33656	1.3072	0.838666	0.918936	0.969788	0.795799	0.808647	0.803604
map04111 Cell cycle - yeast	0.011552	3.08	A0A559L1E1	DNA replication licensing factor MCM2 OS=Fusarium oxysporum f. sp. cubense OX=61366 GN=mcm2 PE=3 SV=1	mcm2	0.6374	0.00424622	Down	95.81	28.1	K02540	19	18	1.38756	1.35926	1.14642	0.849548	0.783023	0.992459	0.757153	0.834104	0.890469
map04111 Cell cycle - yeast	0.011552	3.08	W9J3P5	Mitogen-activated protein kinase OS=Fusarium oxysporum NRRL 32931 OX=660029 GN=FOYG_01207 PE=3 SV=1	FOYG_01207	0.5361	0.00381046	Down	41.193	52.1	K04371	14	14	1.47336	1.15332	1.3038	1.09216	0.929932	0.940255	0.632938	0.664005	0.810234
map04111 Cell cycle - yeast	0.011552	3.08	W9PL91	Condensin complex subunit 3 OS=Fusarium oxysporum f. sp. pisi HDV247 OX=1080344 GN=FOVG_06791 PE=3 SV=1	FOVG_06791	0.6296	0.00687104	Down	113.89	17.1	K06678	11	11	1.38563	1.36762	1.15239	0.934066	0.799066	0.902117	0.727582	0.809876	0.921643
map04113 Meiosis - yeast	0.0065653	3.45	A0A2H3H448	SCD domain-containing protein OS=Fusarium oxysporum f. sp. radicis-cucumerinum OX=327505 GN=AU210_006115 PE=4 SV=1	AU210_006115	0.4862	0.0209868	Down	121.64	18.9	K06671	16	16	1.64961	1.4434	1.37227	0.73744	0.776876	0.849344	0.471121	0.85078	0.849164
map04113 Meiosis - yeast	0.0065653	3.45	X0MN65	CMGC/CDK/CDC2 protein kinase OS=Fusarium oxysporum f. sp. vasinfectum 25433 OX=1089449 GN=FOTG_01645 PE=3 SV=1	FOTG_01645	0.6231	6.89298e-05	Down	36.857	31.4	K04563	8	5	1.2208	1.33656	1.3072	0.838666	0.918936	0.969788	0.795799	0.808647	0.803604
map04113 Meiosis - yeast	0.0065653	3.45	N4U8Y9	Hexose transporter 2 OS=Fusarium oxysporum f. sp. cubense (strain race 1) OX=1229664 GN=FOC1_g10007848 PE=3 SV=1	FOC1_g10007848	0.3592	0.0181738	Down	57.882	8	K08139	4	4	1.16208	1.29774	1.42054	1.11349	1.53187	1.08045	0.532561	0.250969	0.610304
map04113 Meiosis - yeast	0.0065653	3.45	A0A559L1E1	DNA replication licensing factor MCM2 OS=Fusarium oxysporum f. sp. cubense OX=61366 GN=mcm2 PE=3 SV=1	mcm2	0.6374	0.00424622	Down	95.81	28.1	K02540	19	18	1.38756	1.35926	1.14642	0.849548	0.783023	0.992459	0.757153	0.834104	0.890469
map04113 Meiosis - yeast	0.0065653	3.45	A0A420MHU6	cAMP-dependent protein kinase type 2 OS=Fusarium oxysporum OX=5507 GN=BFJ69_g14383 PE=4 SV=1	BFJ69_g14383	0.6642	6.25129e-05	Down	64.229	32.2	K04345	14	14	1.18525	1.25601	1.22317	0.986767	0.986835	0.928099	0.821189	0.827384	0.785304
map04113 Meiosis - yeast	0.0065653	3.45	F9F7K8	HTH APSES-type domain-containing protein OS=Fusarium oxysporum (strain Fo5176) OX=660025 GN=FOXB_02383 PE=3 SV=1	FOXB_02383	0.2509	0.00169065	Down	58.766	6.3	K12763	2	2	1.49918	1.53618	1.67512	0.6973	0.811905	0.992521	0.330291		0.457502
map04138 Autophagy - yeast	0.325226	1.55	X0IAQ1	CAMKK protein kinase OS=Fusarium oxysporum f. sp. conglutinans race 2 54008 OX=1089457 GN=FOPG_05679 PE=4 SV=1	FOPG_05679	0.5707	0.021344	Down	138.54	9.8	K21157	8	8	1.4526	1.04726	1.06239	1.01679	1.18303	1.2048	0.624111	0.579397	0.829626
map04138 Autophagy - yeast	0.325226	1.55	X0AZI6	Cerevisin OS=Fusarium oxysporum f. sp. melonis 26406 OX=1089452 GN=FOMG_02109 PE=3 SV=1	FOMG_02109	0.6598	0.000829232	Down	57.075	52.6	K01336	18	18	1.20445	1.29367	1.15951	1.04123	1.00926	0.878687	0.857753	0.771729	0.783714
map04138 Autophagy - yeast	0.325226	1.55	A0A420MHU6	cAMP-dependent protein kinase type 2 OS=Fusarium oxysporum OX=5507 GN=BFJ69_g14383 PE=4 SV=1	BFJ69_g14383	0.6642	6.25129e-05	Down	64.229	32.2	K04345	14	14	1.18525	1.25601	1.22317	0.986767	0.986835	0.928099	0.821189	0.827384	0.785304
map04138 Autophagy - yeast	0.325226	1.55	A0A420MTX9	tRNA uridine 5-carboxymethylaminomethyl modification enzyme MnmG OS=Fusarium oxysporum OX=5507 GN=BFJ69_g10949 PE=3 SV=1	BFJ69_g10949	0.6577	0.00323941	Down	138.17	26.4	K12479	20	20	1.26412	1.23907	1.28279	0.898601	0.913084	0.912248	0.942431	0.761217	0.786441
map04139 Mitophagy - yeast	0.334391	1.69	X0AL76	STE/STE7/MKK protein kinase OS=Fusarium oxysporum f. sp. melonis 26406 OX=1089452 GN=FOMG_04945 PE=4 SV=1	FOMG_04945	0.5569	0.000419136	Down	56.429	30	K08294	11	11	1.19019	1.11143	1.32735	1.15119	1.06915	1.12968	0.652816	0.681348	0.686844
map04139 Mitophagy - yeast	0.334391	1.69	W9PXY6	Ubiquitin carboxyl-terminal hydrolase OS=Fusarium oxysporum f. sp. pisi HDV247 OX=1080344 GN=FOVG_05948 PE=3 SV=1	FOVG_05948	0.6557	0.000605419	Down	98.824	10.3	K11841	7	7	1.1644	1.28727	1.15267	1.01607	0.93793	1.0784	0.807953	0.805745	0.749557

## Sheet: all
KEGG pathway	Mapping	Background	All Mapping	All Background	Fold Enrichment	Fisher's exact test p value	-log10(p value)	Related proteins
map00410 beta-Alanine metabolism	15	39	158	1864	4.54	1.83661e-07	6.74	N4U4U3 F9FM56 W9JWA4 F9G7G4 A0A2H3T231 X0IAL1 X0B6I2 X0IWU7 A0A559LPA5 W9J7D3 F9F353 W9II76 W9III8 W9JCZ2 X0L656
map00350 Tyrosine metabolism	17	55	158	1864	3.65	1.04038e-06	5.98	A0A420P5P3 N4U4U3 A0A559L141 A0A4Q2W279 A0A2H3STT7 X0B6I2 N4UFA6 X0IWU7 A0A559LPA5 W9J7D3 A0A5C6TET1 F9F287 F9F353 X0IMK8 W9III8 W9JCZ2 X0L656
map00360 Phenylalanine metabolism	14	49	158	1864	3.37	2.75046e-05	4.56	A0A420P5P3 N4U4U3 N4U363 A0A2H3STT7 X0B6I2 N4UFA6 X0IWU7 A0A559LPA5 W9J7D3 A0A5C6TET1 F9F353 W9III8 W9JCZ2 X0L656
map00100 Steroid biosynthesis	8	18	158	1864	5.24	4.69998e-05	4.33	W9ZI44 N4USY1 A0A2H3HWM9 W9Q3E9 A0A2H3TUX3 X0J0V5 N4TTD3 X0LVS1
map00340 Histidine metabolism	7	22	158	1864	3.75	0.00157672	2.8	F9G7G4 A0A559LPA5 W9J7D3 A0A5C6TET1 F9F353 W9II76 W9III8
map00310 Lysine degradation	9	38	158	1864	2.79	0.00342209	2.47	F9G7Z3 F9G7G4 X0IGF7 X0HFZ7 A0A5C6T7P3 X0B0R2 F9F287 X0IMK8 W9II76
map00260 Glycine, serine and threonine metabolism	13	69	158	1864	2.22	0.0060872	2.22	X0MBB8 F9G7Z3 N4U4U3 X0H806 X0IGF7 X0HFZ7 X0B6I2 X0IWU7 A0A5C6T7P3 A0A5C6TET1 W9JCZ2 W9Q350 X0L656
map01212 Fatty acid metabolism	7	31	158	1864	2.66	0.0126648	1.9	A0A2H3HZC9 X0M0T9 A0A420S830 X0B0R2 A0A5C6THZ6 W9ITV4 X0AYL3
map04113 Meiosis - yeast	8	41	158	1864	2.3	0.0189379	1.72	F9FZR3 A0A2H3H448 X0MN65 N4U8Y9 A0A559L1E1 A0A420MHU6 F9F7K8 X0AUR2
map00650 Butanoate metabolism	6	28	158	1864	2.53	0.0264358	1.58	W9JWA4 X0IAL1 X0B0R2 F9F287 X0IMK8 X0AVK8
map00561 Glycerolipid metabolism	5	24	158	1864	2.46	0.0465528	1.33	F9G7G4 X0HHR9 A0A5C6T4Q6 X0IJG0 W9II76

## Sheet: all Pathway2Protein
KEGG pathway	Fisher's exact test p value	Fold Enrichment	Protein accession	Protein description	Gene name	M/C Ratio	M/C P value	Regulated Type	MW [kDa]	Coverage [%]	KEGG KO No.	Peptides	Unique peptides	C_1	C_2	C_3	M0.5_1	M0.5_2	M0.5_3	M_1	M_2	M_3
map00010 Glycolysis / Gluconeogenesis	0.184725	1.69	F9G7G4	Aldedh domain-containing protein OS=Fusarium oxysporum (strain Fo5176) OX=660025 GN=FOXB_14596 PE=4 SV=1	FOXB_14596	0.339	0.000812984	Down	79.24	22.6	K00128	13	11	1.10733	1.50527	1.1097	1.14534	1.41765	1.45284	0.414806	0.467119	0.379944
map00010 Glycolysis / Gluconeogenesis	0.184725	1.69	A0A559LBJ1	Acetyl-coenzyme A synthetase OS=Fusarium oxysporum f. sp. cubense OX=61366 GN=acu-5-1 PE=3 SV=1	acu-5-1	1.5074	0.0299321	Up	72.778	27	K01895	13	13	0.992836	0.697236	0.77517	0.979773	0.903758	0.935234	1.35143	1.0731	1.29147
map00010 Glycolysis / Gluconeogenesis	0.184725	1.69	A0A559LPA5	Aldehyde dehydrogenase OS=Fusarium oxysporum f. sp. cubense OX=61366 GN=Focb16_v007325 PE=3 SV=1	Focb16_v007325	0.3181	0.00183325	Down	54.272	48.9	K00129	18	17	1.17025	1.70054	1.41699	0.916128	1.08364	1.34858	0.545292	0.449814	0.368765
map00010 Glycolysis / Gluconeogenesis	0.184725	1.69	W9J7D3	Aldehyde dehydrogenase (NAD+) OS=Fusarium oxysporum NRRL 32931 OX=660029 GN=FOYG_00476 PE=3 SV=1	FOYG_00476	0.0241	3.13044e-06	Down	53.611	52.3	K00129	24	24	1.78721	2.00286	2.1216	1.03844	0.932817	0.974333	0.056159	0.043116	0.043471
map00010 Glycolysis / Gluconeogenesis	0.184725	1.69	F9F353	Aldedh domain-containing protein OS=Fusarium oxysporum (strain Fo5176) OX=660025 GN=FOXB_00828 PE=3 SV=1	FOXB_00828	0.3644	0.000246956	Down	80.191	51	K00129	27	1	1.31646	1.6405	1.49639	0.917583	0.989765	1.01656	0.585579	0.545689	0.491472
map00010 Glycolysis / Gluconeogenesis	0.184725	1.69	W9II76	Aldehyde dehydrogenase OS=Fusarium oxysporum NRRL 32931 OX=660029 GN=FOYG_06370 PE=3 SV=1	FOYG_06370	0.3672	6.91872e-06	Down	53.636	57.6	K00128	26	25	1.46505	1.49363	1.60734	0.929358	0.931201	0.896716	0.575288	0.558721	0.5427
map00010 Glycolysis / Gluconeogenesis	0.184725	1.69	W9III8	Aldehyde dehydrogenase (NAD+) OS=Fusarium oxysporum NRRL 32931 OX=660029 GN=FOYG_05907 PE=3 SV=1	FOYG_05907	0.1019	0.000484516	Down	54.176	53.7	K00129	18	2	1.66527	2.56632	2.61462	0.388126	0.476485	0.591701	0.236443	0.293705	0.167328
map00053 Ascorbate and aldarate metabolism	0.237838	2.14	F9G7G4	Aldedh domain-containing protein OS=Fusarium oxysporum (strain Fo5176) OX=660025 GN=FOXB_14596 PE=4 SV=1	FOXB_14596	0.339	0.000812984	Down	79.24	22.6	K00128	13	11	1.10733	1.50527	1.1097	1.14534	1.41765	1.45284	0.414806	0.467119	0.379944
map00053 Ascorbate and aldarate metabolism	0.237838	2.14	W9II76	Aldehyde dehydrogenase OS=Fusarium oxysporum NRRL 32931 OX=660029 GN=FOYG_06370 PE=3 SV=1	FOYG_06370	0.3672	6.91872e-06	Down	53.636	57.6	K00128	26	25	1.46505	1.49363	1.60734	0.929358	0.931201	0.896716	0.575288	0.558721	0.5427
map00061 Fatty acid biosynthesis	0.0909413	2.72	A0A2H3HZC9	3-oxoacyl-[acyl-carrier-protein] reductase OS=Fusarium oxysporum f. sp. radicis-cucumerinum OX=327505 GN=AU210_002892 PE=3 SV=1	AU210_002892	1.9669	0.0109038	Up	198.11	52.6	K00667	73	73	0.898012	0.585825	0.625345	1.00937	0.815778	0.917181	1.42629	1.18637	1.53583
map00061 Fatty acid biosynthesis	0.0909413	2.72	X0M0T9	3-oxoacyl-[acyl-carrier protein] reductase OS=Fusarium oxysporum f. sp. vasinfectum 25433 OX=1089449 GN=FOTG_06428 PE=4 SV=1	FOTG_06428	0.4578	0.00115879	Down	30.016	46.9	K00059	9	9	0.977683	1.01846	0.91497	1.58052	1.71236	1.46334	0.504935	0.455836	0.371887
map00061 Fatty acid biosynthesis	0.0909413	2.72	A0A5C6THZ6	3-hydroxyacyl-[acyl-carrier-protein] dehydratase OS=Fusarium oxysporum f. sp. cubense OX=61366 GN=FocTR4_00006942 PE=3 SV=1	FocTR4_00006942	1.9563	0.0104631	Up	233.38	58.7	K00668	92	92	0.894077	0.586206	0.6306	1.01666	0.801956	0.940937	1.441	1.1809	1.50766
map00072 Synthesis and degradation of ketone bodies	0.173514	2.62	X0B0R2	AB hydrolase-1 domain-containing protein OS=Fusarium oxysporum f. sp. melonis 26406 OX=1089452 GN=FOMG_00380 PE=4 SV=1	FOMG_00380	0.5863	0.00913735	Down	59.855	33.1	K00626	12	12	0.961227	1.39258	1.1313	0.94531	1.10392	1.4225	0.661271	0.718923	0.662967
map00072 Synthesis and degradation of ketone bodies	0.173514	2.62	X0AVK8	3-hydroxybutyrate dehydrogenase OS=Fusarium oxysporum f. sp. melonis 26406 OX=1089452 GN=FOMG_03334 PE=4 SV=1	FOMG_03334	0.0652	0.000764057	Down	34.187	35.7	K00019	9	8	2.2232	1.56188	3.15353	0.583674	0.46283	0.562641	0.166961	0.094485	0.1908
map00100 Steroid biosynthesis	4.69998e-05	5.24	W9ZI44	Sterol 24-C-methyltransferase OS=Fusarium oxysporum f. sp. melonis 26406 OX=1089452 GN=FOMG_15451 PE=3 SV=1	FOMG_15451	4.4871	1.25476e-05	Up	42.704	47.9	K00559	14	13	0.397173	0.34797	0.380005	0.857139	0.938863	1.03021	1.82701	1.60987	1.61177
map00100 Steroid biosynthesis	4.69998e-05	5.24	N4USY1	Delta(14)-sterol reductase OS=Fusarium oxysporum f. sp. cubense (strain race 1) OX=1229664 GN=FOC1_g10009817 PE=3 SV=1	FOC1_g10009817	1.9687	1.08279e-07	Up	51.61	8.8	K00222	3	3	0.652019	0.640117	0.656739	1.04893	0.972666	1.19277	1.27466	1.28282	1.27928
map00100 Steroid biosynthesis	4.69998e-05	5.24	A0A2H3HWM9	Rhodanese domain-containing protein OS=Fusarium oxysporum f. sp. radicis-cucumerinum OX=327505 GN=AU210_004967 PE=3 SV=1	AU210_004967	10.1899	8.99615e-08	Up	75.883	41	K09831	20	20	0.163021	0.156064	0.165069	1.16546	1.18167	1.23523	1.61997	1.70785	1.60566
map00100 Steroid biosynthesis	4.69998e-05	5.24	W9Q3E9	Delta(14)-sterol reductase OS=Fusarium oxysporum f. sp. pisi HDV247 OX=1080344 GN=FOVG_02371 PE=3 SV=1	FOVG_02371	1.858	0.00941596	Up	54.817	6.6	K00222	2	2	0.572118	0.73856	0.83033	0.96759	0.956979	0.956528	1.51527	1.16776	1.29486
map00100 Steroid biosynthesis	4.69998e-05	5.24	A0A2H3TUX3	Probable cytochrome P450 51 (Eburicol 14 alpha-demethylase) OS=Fusarium oxysporum OX=5507 GN=FRV6_15583 PE=3 SV=1	FRV6_15583	2.1992	0.000387061	Up	58.592	23.4	K05917	9	9	0.65934	0.580784	0.615333	1.06861	1.01113	0.984295	1.48199	1.20532	1.39319
map00100 Steroid biosynthesis	4.69998e-05	5.24	X0J0V5	Squalene epoxidase OS=Fusarium oxysporum f. sp. conglutinans race 2 54008 OX=1089457 GN=FOPG_07066 PE=3 SV=1	FOPG_07066	4.766	3.78285e-05	Up	54.909	36.5	K00511	13	13	0.391274	0.327967	0.312148	0.945157	0.941736	1.1661	1.74268	1.52492	1.64802
map00100 Steroid biosynthesis	4.69998e-05	5.24	N4TTD3	Eburicol 14-alpha-demethylase OS=Fusarium oxysporum f. sp. cubense (strain race 1) OX=1229664 GN=FOC1_g10015685 PE=3 SV=1	FOC1_g10015685	7.7927	1.54581e-06	Up	59.516	49.3	K05917	18	18	0.209157	0.189289	0.199906	1.16105	1.20894	1.36891	1.66245	1.47022	1.53008
map00100 Steroid biosynthesis	4.69998e-05	5.24	X0LVS1	Methylsterol monooxygenase OS=Fusarium oxysporum f. sp. vasinfectum 25433 OX=1089449 GN=FOTG_07774 PE=4 SV=1	FOTG_07774	4.7939	2.08961e-05	Up	42.845	17.8	K07750	5	5	0.422722	0.341209	0.354364	0.9516	0.828411	0.740654	1.84088	1.73737	1.78279
map00130 Ubiquinone and other terpenoid-quinone biosynthesis	0.0594012	3.22	A0A420P5P3	Aromatic amino acid aminotransferase C56E4.03 OS=Fusarium oxysporum OX=5507 GN=BFJ68_g7546 PE=4 SV=1	BFJ68_g7546	1.7044	0.00171216	Up	61.842	41	K00838	14	14	0.577542	0.592008	0.687205	1.40745	1.30365	1.2675	1.14296	0.973296	1.0484
map00130 Ubiquinone and other terpenoid-quinone biosynthesis	0.0594012	3.22	X0M2L9	5-demethoxyubiquinone hydroxylase, mitochondrial OS=Fusarium oxysporum f. sp. vasinfectum 25433 OX=1089449 GN=COQ7 PE=3 SV=1	COQ7	1.6569	0.00523003	Up	26.555	17.7	K06134	3	3	0.768696	0.599863	0.745906	1.15849	1.25154	0.972045	1.07085	1.16566	1.26696
map00130 Ubiquinone and other terpenoid-quinone biosynthesis	0.0594012	3.22	N4UFA6	4-hydroxyphenylpyruvate dioxygenase OS=Fusarium oxysporum f. sp. cubense (strain race 1) OX=1229664 GN=FOC1_g10014496 PE=3 SV=1	FOC1_g10014496	8.1018	2.17925e-05	Up	46.09	64.4	K00457	21	0	0.203156	0.196508	0.202848	1.02641	1.20575	1.28389	1.42179	1.92337	1.53628
map00250 Alanine, aspartate and glutamate metabolism	0.0982006	1.84	W9JWA4	4-aminobutyrate aminotransferase OS=Fusarium oxysporum Fo47 OX=660027 GN=FOBC_12530 PE=3 SV=1	FOBC_12530	0.2665	0.000354331	Down	55.148	65.7	K13524	33	33	1.41916	1.51573	1.58389	1.07742	1.12434	1.07506	0.495237	0.340001	0.369171
map00250 Alanine, aspartate and glutamate metabolism	0.0982006	1.84	X0CSP1	Glutamate synthase [NADPH] OS=Fusarium oxysporum f. sp. raphani 54005 OX=1089458 GN=FOQG_05056 PE=3 SV=1	FOQG_05056	0.3145	1.23279e-05	Down	233.58	24.7	K00264	32	32	1.66126	1.61905	1.57861	0.796495	0.819869	0.996496	0.47653	0.549212	0.502475
map00250 Alanine, aspartate and glutamate metabolism	0.0982006	1.84	X0IAL1	Glutamate decarboxylase OS=Fusarium oxysporum f. sp. conglutinans race 2 54008 OX=1089457 GN=FOPG_02178 PE=3 SV=1	FOPG_02178	3.2788	0.00294417	Up	55.019	15.2	K01580	5	5		0.52956	0.468108		0.480466	0.615089	1.8772	1.67559	1.35399
map00250 Alanine, aspartate and glutamate metabolism	0.0982006	1.84	X0L2U3	Multifunctional fusion protein OS=Fusarium oxysporum f. sp. vasinfectum 25433 OX=1089449 GN=FOTG_11982 PE=3 SV=1	FOTG_11982	0.5403	0.00845179	Down	63.785	30.8	K00294	12	3	1.01861	1.23319	1.21114	1.08752	1.17384	1.40473	0.607014	0.755073	0.508873
map00250 Alanine, aspartate and glutamate metabolism	0.0982006	1.84	F9F287	Aldedh domain-containing protein OS=Fusarium oxysporum (strain Fo5176) OX=660025 GN=FOXB_00511 PE=3 SV=1	FOXB_00511	0.6422	0.0219032	Down	123.53	6	K00135	5	5	1.0397	1.29558	1.21319	0.957822	1.08228	1.13251	0.858763	0.808698	0.611466
map00250 Alanine, aspartate and glutamate metabolism	0.0982006	1.84	X0H2N4	Glutamate dehydrogenase OS=Fusarium oxysporum f. sp. conglutinans race 2 54008 OX=1089457 GN=FOPG_17541 PE=3 SV=1	FOPG_17541	1.6762	0.0337922	Up	99.652	6.9	K15371	6	2	0.890779	0.553502	0.908768	0.925365	0.91557	0.861907	1.28362	1.21623	1.44425
map00250 Alanine, aspartate and glutamate metabolism	0.0982006	1.84	X0IMK8	Succinate-semialdehyde dehydrogenase OS=Fusarium oxysporum f. sp. conglutinans race 2 54008 OX=1089457 GN=FOPG_02631 PE=3 SV=1	FOPG_02631	0.6105	0.019124	Down	52.579	38.6	K00135	13	13	1.01231	1.00127	1.06815	1.43877	1.26263	1.33545	0.766919	0.484726	0.629772
map00260 Glycine, serine and threonine metabolism	0.0060872	2.22	X0MBB8	Threonine dehydratase OS=Fusarium oxysporum f. sp. vasinfectum 25433 OX=1089449 GN=FOTG_04569 PE=3 SV=1	FOTG_04569	2.4149	0.00225257	Up	63.737	33.7	K01754	14	14	0.694227	0.630083	0.552436	0.829091	0.899543	0.862555	1.75605	1.22011	1.55591
map00260 Glycine, serine and threonine metabolism	0.0060872	2.22	F9G7Z3	DAO domain-containing protein OS=Fusarium oxysporum (strain Fo5176) OX=660025 GN=FOXB_14775 PE=4 SV=1	FOXB_14775	0.2861	0.000121771	Down	115.87	11.5	K00306	10	10	1.47585	1.63819	1.65512	0.885051	1.02196	0.959568	0.493398	0.482758	0.388106
map00260 Glycine, serine and threonine metabolism	0.0060872	2.22	N4U4U3	Amine oxidase OS=Fusarium oxysporum f. sp. cubense (strain race 1) OX=1229664 GN=FOC1_g10005736 PE=3 SV=1	FOC1_g10005736	0.2064	0.0134253	Down	77.031	14.2	K00276	6	6	1.03124	2.08517	1.44093	0.941068	1.2463	0.628244	0.370084		0.25696
map00260 Glycine, serine and threonine metabolism	0.0060872	2.22	X0H806	Betaine-aldehyde dehydrogenase OS=Fusarium oxysporum f. sp. conglutinans race 2 54008 OX=1089457 GN=FOPG_12100 PE=3 SV=1	FOPG_12100	3.5988	1.40429e-05	Up	54.304	19.3	K00130	7	7	0.464247	0.54897	0.498622	0.670718	0.698026	0.678631	1.83203	1.84204	1.76671
map00260 Glycine, serine and threonine metabolism	0.0060872	2.22	X0IGF7	DAO domain-containing protein OS=Fusarium oxysporum f. sp. conglutinans race 2 54008 OX=1089457 GN=FOPG_04191 PE=4 SV=1	FOPG_04191	1.6968	0.00426103	Up	47.303	48.7	K00306	18	18	0.610306	0.800103	0.732019	1.02721	1.17549	1.01952	1.20983	1.30546	1.12007
map00260 Glycine, serine and threonine metabolism	0.0060872	2.22	X0HFZ7	DAO domain-containing protein OS=Fusarium oxysporum f. sp. conglutinans race 2 54008 OX=1089457 GN=FOPG_13529 PE=4 SV=1	FOPG_13529	0.4639	0.0131427	Down	48.692	56.1	K00306	18	1	1.24629	1.74579	2.23624	0.450877	0.59629	0.299313	0.874773	0.760719	0.789702
map00260 Glycine, serine and threonine metabolism	0.0060872	2.22	X0B6I2	Amine oxidase OS=Fusarium oxysporum f. sp. melonis 26406 OX=1089452 GN=FOMG_07502 PE=3 SV=1	FOMG_07502	0.0305	0.0225792	Down	76.842	39.9	K00276	20	18	1.83773	1.83751	1.60188	0.942599	0.923508	0.749527	0.09956		0.007687
map00260 Glycine, serine and threonine metabolism	0.0060872	2.22	X0IWU7	Amine oxidase OS=Fusarium oxysporum f. sp. conglutinans race 2 54008 OX=1089457 GN=FOPG_08212 PE=3 SV=1	FOPG_08212	0.0046	0.000134914	Down	76.03	64.7	K00276	32	4	2.06189	3.07445	2.36987	0.43041	0.55413	0.474943	0.019602	0.005617	0.009089
map00260 Glycine, serine and threonine metabolism	0.0060872	2.22	A0A5C6T7P3	DAO domain-containing protein OS=Fusarium oxysporum f. sp. cubense OX=61366 GN=FocTR4_00010113 PE=4 SV=1	FocTR4_00010113	1.5205	0.00225867	Up	51.707	21.8	K00306	9	9	0.797556	0.826549	0.74542	0.975528	0.996235	1.05578	1.32329	1.16822	1.11142
map00260 Glycine, serine and threonine metabolism	0.0060872	2.22	A0A5C6TET1	Amine oxidase OS=Fusarium oxysporum f. sp. cubense OX=61366 GN=FocTR4_00004185 PE=3 SV=1	FocTR4_00004185	0.5747	0.0122102	Down	79.103	9.6	K00274	5	5	1.26072	1.32488	1.21077	1.0091	0.96545	1.0475	0.917447	0.666723	0.597411
map00260 Glycine, serine and threonine metabolism	0.0060872	2.22	W9JCZ2	Amine oxidase OS=Fusarium oxysporum NRRL 32931 OX=660029 GN=FOYG_01971 PE=3 SV=1	FOYG_01971	0.0022	0.000451727	Down	75.038	44.6	K00276	21	2	2.49155	3.05848	1.23941	0.186317	0.461144	0.553131	0.004576	0.005398
map00260 Glycine, serine and threonine metabolism	0.0060872	2.22	W9Q350	Cystathionine beta-synthase OS=Fusarium oxysporum f. sp. pisi HDV247 OX=1080344 GN=FOVG_02293 PE=3 SV=1	FOVG_02293	1.7858	0.0337672	Up	55.872	62.5	K01697	22	1	0.602595	0.783449	0.711996	1.14142	0.903426	1.11036	0.973235	1.65466	1.11885
map00260 Glycine, serine and threonine metabolism	0.0060872	2.22	X0L656	Amine oxidase OS=Fusarium oxysporum f. sp. vasinfectum 25433 OX=1089449 GN=FOTG_10659 PE=3 SV=1	FOTG_10659	2.8091	0.00241229	Up	76.267	22.8	K00276	9	9	0.441161	0.577535	0.725327	0.606528	0.925192	0.825097	1.76197	1.46409	1.6731
map00270 Cysteine and methionine metabolism	0.438116	1.39	A0A420P5P3	Aromatic amino acid aminotransferase C56E4.03 OS=Fusarium oxysporum OX=5507 GN=BFJ68_g7546 PE=4 SV=1	BFJ68_g7546	1.7044	0.00171216	Up	61.842	41	K00838	14	14	0.577542	0.592008	0.687205	1.40745	1.30365	1.2675	1.14296	0.973296	1.0484
map00270 Cysteine and methionine metabolism	0.438116	1.39	X0AFN4	Gamma-ECS OS=Fusarium oxysporum f. sp. melonis 26406 OX=1089452 GN=FOMG_06735 PE=3 SV=1	FOMG_06735	1.53	0.00452916	Up	80.892	22.3	K11204	11	11	0.851134	0.741786	0.749392	1.11226	0.919373	1.04223	1.24704	1.05906	1.27773
map00270 Cysteine and methionine metabolism	0.438116	1.39	A0A3L6P4S7	S-adenosylmethionine synthase OS=Fusarium oxysporum f. sp. cepae OX=396571 GN=BFJ65_g72 PE=3 SV=1	BFJ65_g72	1.589	0.00682954	Up	44.312	59.1	K00789	19	19	0.683468	0.864546	0.8821	0.840141	0.903663	0.964547	1.21544	1.38916	1.25694
map00270 Cysteine and methionine metabolism	0.438116	1.39	N4UPC9	Branched-chain-amino-acid aminotransferase OS=Fusarium oxysporum f. sp. cubense (strain race 1) OX=1229664 GN=FOC1_g10004984 PE=3 SV=1	FOC1_g10004984	7.089	9.68416e-05	Up	44.943	45.7	K00826	18	18	0.237471	0.298679	0.281723	0.639024	0.772687	0.972548	1.62878	2.32237	1.84671
map00270 Cysteine and methionine metabolism	0.438116	1.39	A0A5C6TFE1	Rhodanese domain-containing protein OS=Fusarium oxysporum f. sp. cubense OX=61366 GN=FocTR4_00003923 PE=4 SV=1	FocTR4_00003923	0.2441	0.000540242	Down	59.741	19.3	K01738	9	9	1.31465	1.80249	1.31872	1.1071	1.07441	1.29983	0.359863	0.418495	0.30444
map00270 Cysteine and methionine metabolism	0.438116	1.39	W9Q350	Cystathionine beta-synthase OS=Fusarium oxysporum f. sp. pisi HDV247 OX=1080344 GN=FOVG_02293 PE=3 SV=1	FOVG_02293	1.7858	0.0337672	Up	55.872	62.5	K01697	22	1	0.602595	0.783449	0.711996	1.14142	0.903426	1.11036	0.973235	1.65466	1.11885
map00280 Valine, leucine and isoleucine degradation	0.248386	1.55	W9JWA4	4-aminobutyrate aminotransferase OS=Fusarium oxysporum Fo47 OX=660027 GN=FOBC_12530 PE=3 SV=1	FOBC_12530	0.2665	0.000354331	Down	55.148	65.7	K13524	33	33	1.41916	1.51573	1.58389	1.07742	1.12434	1.07506	0.495237	0.340001	0.369171
map00280 Valine, leucine and isoleucine degradation	0.248386	1.55	F9G7G4	Aldedh domain-containing protein OS=Fusarium oxysporum (strain Fo5176) OX=660025 GN=FOXB_14596 PE=4 SV=1	FOXB_14596	0.339	0.000812984	Down	79.24	22.6	K00128	13	11	1.10733	1.50527	1.1097	1.14534	1.41765	1.45284	0.414806	0.467119	0.379944
map00280 Valine, leucine and isoleucine degradation	0.248386	1.55	N4UPC9	Branched-chain-amino-acid aminotransferase OS=Fusarium oxysporum f. sp. cubense (strain race 1) OX=1229664 GN=FOC1_g10004984 PE=3 SV=1	FOC1_g10004984	7.089	9.68416e-05	Up	44.943	45.7	K00826	18	18	0.237471	0.298679	0.281723	0.639024	0.772687	0.972548	1.62878	2.32237	1.84671
map00280 Valine, leucine and isoleucine degradation	0.248386	1.55	X0B0R2	AB hydrolase-1 domain-containing protein OS=Fusarium oxysporum f. sp. melonis 26406 OX=1089452 GN=FOMG_00380 PE=4 SV=1	FOMG_00380	0.5863	0.00913735	Down	59.855	33.1	K00626	12	12	0.961227	1.39258	1.1313	0.94531	1.10392	1.4225	0.661271	0.718923	0.662967
map00280 Valine, leucine and isoleucine degradation	0.248386	1.55	W9II76	Aldehyde dehydrogenase OS=Fusarium oxysporum NRRL 32931 OX=660029 GN=FOYG_06370 PE=3 SV=1	FOYG_06370	0.3672	6.91872e-06	Down	53.636	57.6	K00128	26	25	1.46505	1.49363	1.60734	0.929358	0.931201	0.896716	0.575288	0.558721	0.5427
map00290 Valine, leucine and isoleucine biosynthesis	0.16932	2.08	X0MBB8	Threonine dehydratase OS=Fusarium oxysporum f. sp. vasinfectum 25433 OX=1089449 GN=FOTG_04569 PE=3 SV=1	FOTG_04569	2.4149	0.00225257	Up	63.737	33.7	K01754	14	14	0.694227	0.630083	0.552436	0.829091	0.899543	0.862555	1.75605	1.22011	1.55591
map00290 Valine, leucine and isoleucine biosynthesis	0.16932	2.08	N4UPC9	Branched-chain-amino-acid aminotransferase OS=Fusarium oxysporum f. sp. cubense (strain race 1) OX=1229664 GN=FOC1_g10004984 PE=3 SV=1	FOC1_g10004984	7.089	9.68416e-05	Up	44.943	45.7	K00826	18	18	0.237471	0.298679	0.281723	0.639024	0.772687	0.972548	1.62878	2.32237	1.84671
map00290 Valine, leucine and isoleucine biosynthesis	0.16932	2.08	A0A559L165	3-isopropylmalate dehydrogenase OS=Fusarium oxysporum f. sp. cubense OX=61366 GN=LEU2 PE=3 SV=1	LEU2	0.2113	0.000561648	Down	113.7	12	K00052	8	8	1.2105	1.59259	1.03461	1.41401	1.31922	1.61813	0.224475	0.297905	0.288553
map00310 Lysine degradation	0.00342209	2.79	F9G7Z3	DAO domain-containing protein OS=Fusarium oxysporum (strain Fo5176) OX=660025 GN=FOXB_14775 PE=4 SV=1	FOXB_14775	0.2861	0.000121771	Down	115.87	11.5	K00306	10	10	1.47585	1.63819	1.65512	0.885051	1.02196	0.959568	0.493398	0.482758	0.388106
map00310 Lysine degradation	0.00342209	2.79	F9G7G4	Aldedh domain-containing protein OS=Fusarium oxysporum (strain Fo5176) OX=660025 GN=FOXB_14596 PE=4 SV=1	FOXB_14596	0.339	0.000812984	Down	79.24	22.6	K00128	13	11	1.10733	1.50527	1.1097	1.14534	1.41765	1.45284	0.414806	0.467119	0.379944
map00310 Lysine degradation	0.00342209	2.79	X0IGF7	DAO domain-containing protein OS=Fusarium oxysporum f. sp. conglutinans race 2 54008 OX=1089457 GN=FOPG_04191 PE=4 SV=1	FOPG_04191	1.6968	0.00426103	Up	47.303	48.7	K00306	18	18	0.610306	0.800103	0.732019	1.02721	1.17549	1.01952	1.20983	1.30546	1.12007
map00310 Lysine degradation	0.00342209	2.79	X0HFZ7	DAO domain-containing protein OS=Fusarium oxysporum f. sp. conglutinans race 2 54008 OX=1089457 GN=FOPG_13529 PE=4 SV=1	FOPG_13529	0.4639	0.0131427	Down	48.692	56.1	K00306	18	1	1.24629	1.74579	2.23624	0.450877	0.59629	0.299313	0.874773	0.760719	0.789702
map00310 Lysine degradation	0.00342209	2.79	A0A5C6T7P3	DAO domain-containing protein OS=Fusarium oxysporum f. sp. cubense OX=61366 GN=FocTR4_00010113 PE=4 SV=1	FocTR4_00010113	1.5205	0.00225867	Up	51.707	21.8	K00306	9	9	0.797556	0.826549	0.74542	0.975528	0.996235	1.05578	1.32329	1.16822	1.11142
map00310 Lysine degradation	0.00342209	2.79	X0B0R2	AB hydrolase-1 domain-containing protein OS=Fusarium oxysporum f. sp. melonis 26406 OX=1089452 GN=FOMG_00380 PE=4 SV=1	FOMG_00380	0.5863	0.00913735	Down	59.855	33.1	K00626	12	12	0.961227	1.39258	1.1313	0.94531	1.10392	1.4225	0.661271	0.718923	0.662967
map00310 Lysine degradation	0.00342209	2.79	F9F287	Aldedh domain-containing protein OS=Fusarium oxysporum (strain Fo5176) OX=660025 GN=FOXB_00511 PE=3 SV=1	FOXB_00511	0.6422	0.0219032	Down	123.53	6	K00135	5	5	1.0397	1.29558	1.21319	0.957822	1.08228	1.13251	0.858763	0.808698	0.611466
map00310 Lysine degradation	0.00342209	2.79	X0IMK8	Succinate-semialdehyde dehydrogenase OS=Fusarium oxysporum f. sp. conglutinans race 2 54008 OX=1089457 GN=FOPG_02631 PE=3 SV=1	FOPG_02631	0.6105	0.019124	Down	52.579	38.6	K00135	13	13	1.01231	1.00127	1.06815	1.43877	1.26263	1.33545	0.766919	0.484726	0.629772
map00310 Lysine degradation	0.00342209	2.79	W9II76	Aldehyde dehydrogenase OS=Fusarium oxysporum NRRL 32931 OX=660029 GN=FOYG_06370 PE=3 SV=1	FOYG_06370	0.3672	6.91872e-06	Down	53.636	57.6	K00128	26	25	1.46505	1.49363	1.60734	0.929358	0.931201	0.896716	0.575288	0.558721	0.5427
map00330 Arginine and proline metabolism	0.104658	1.8	W9IQ15	Uncharacterized protein OS=Fusarium oxysporum NRRL 32931 OX=660029 GN=FOYG_05509 PE=4 SV=1	FOYG_05509	2.4409	9.32048e-05	Up	47.956	14.9	K18123	5	5	0.57637	0.553745	0.593755	1.00303	1.08648	0.978892	1.50628	1.2638	1.43765
map00330 Arginine and proline metabolism	0.104658	1.8	F9FM56	Amine oxidase OS=Fusarium oxysporum (strain Fo5176) OX=660025 GN=FOXB_07486 PE=3 SV=1	FOXB_07486	0.3414	0.0130472	Down	57.999	10.4	K13366	4	3	1.25414	1.94358	1.99615	0.445804	0.587354		0.843883	0.417163	0.511936
map00330 Arginine and proline metabolism	0.104658	1.8	F9G7G4	Aldedh domain-containing protein OS=Fusarium oxysporum (strain Fo5176) OX=660025 GN=FOXB_14596 PE=4 SV=1	FOXB_14596	0.339	0.000812984	Down	79.24	22.6	K00128	13	11	1.10733	1.50527	1.1097	1.14534	1.41765	1.45284	0.414806	0.467119	0.379944
map00330 Arginine and proline metabolism	0.104658	1.8	W9JYQ1	Ornithine aminotransferase OS=Fusarium oxysporum Fo47 OX=660027 GN=FOBC_12539 PE=3 SV=1	FOBC_12539	1.6664	5.89261e-06	Up	47.889	70	K00819	20	20	0.786461	0.746603	0.764324	0.953236	0.976118	0.944988	1.28317	1.2614	1.2837
map00330 Arginine and proline metabolism	0.104658	1.8	A0A5C6TET1	Amine oxidase OS=Fusarium oxysporum f. sp. cubense OX=61366 GN=FocTR4_00004185 PE=3 SV=1	FocTR4_00004185	0.5747	0.0122102	Down	79.103	9.6	K00274	5	5	1.26072	1.32488	1.21077	1.0091	0.96545	1.0475	0.917447	0.666723	0.597411
map00330 Arginine and proline metabolism	0.104658	1.8	X0L2U3	Multifunctional fusion protein OS=Fusarium oxysporum f. sp. vasinfectum 25433 OX=1089449 GN=FOTG_11982 PE=3 SV=1	FOTG_11982	0.5403	0.00845179	Down	63.785	30.8	K00294	12	3	1.01861	1.23319	1.21114	1.08752	1.17384	1.40473	0.607014	0.755073	0.508873
map00330 Arginine and proline metabolism	0.104658	1.8	W9II76	Aldehyde dehydrogenase OS=Fusarium oxysporum NRRL 32931 OX=660029 GN=FOYG_06370 PE=3 SV=1	FOYG_06370	0.3672	6.91872e-06	Down	53.636	57.6	K00128	26	25	1.46505	1.49363	1.60734	0.929358	0.931201	0.896716	0.575288	0.558721	0.5427
map00340 Histidine metabolism	0.00157672	3.75	F9G7G4	Aldedh domain-containing protein OS=Fusarium oxysporum (strain Fo5176) OX=660025 GN=FOXB_14596 PE=4 SV=1	FOXB_14596	0.339	0.000812984	Down	79.24	22.6	K00128	13	11	1.10733	1.50527	1.1097	1.14534	1.41765	1.45284	0.414806	0.467119	0.379944
map00340 Histidine metabolism	0.00157672	3.75	A0A559LPA5	Aldehyde dehydrogenase OS=Fusarium oxysporum f. sp. cubense OX=61366 GN=Focb16_v007325 PE=3 SV=1	Focb16_v007325	0.3181	0.00183325	Down	54.272	48.9	K00129	18	17	1.17025	1.70054	1.41699	0.916128	1.08364	1.34858	0.545292	0.449814	0.368765
map00340 Histidine metabolism	0.00157672	3.75	W9J7D3	Aldehyde dehydrogenase (NAD+) OS=Fusarium oxysporum NRRL 32931 OX=660029 GN=FOYG_00476 PE=3 SV=1	FOYG_00476	0.0241	3.13044e-06	Down	53.611	52.3	K00129	24	24	1.78721	2.00286	2.1216	1.03844	0.932817	0.974333	0.056159	0.043116	0.043471
map00340 Histidine metabolism	0.00157672	3.75	A0A5C6TET1	Amine oxidase OS=Fusarium oxysporum f. sp. cubense OX=61366 GN=FocTR4_00004185 PE=3 SV=1	FocTR4_00004185	0.5747	0.0122102	Down	79.103	9.6	K00274	5	5	1.26072	1.32488	1.21077	1.0091	0.96545	1.0475	0.917447	0.666723	0.597411
map00340 Histidine metabolism	0.00157672	3.75	F9F353	Aldedh domain-containing protein OS=Fusarium oxysporum (strain Fo5176) OX=660025 GN=FOXB_00828 PE=3 SV=1	FOXB_00828	0.3644	0.000246956	Down	80.191	51	K00129	27	1	1.31646	1.6405	1.49639	0.917583	0.989765	1.01656	0.585579	0.545689	0.491472
map00340 Histidine metabolism	0.00157672	3.75	W9II76	Aldehyde dehydrogenase OS=Fusarium oxysporum NRRL 32931 OX=660029 GN=FOYG_06370 PE=3 SV=1	FOYG_06370	0.3672	6.91872e-06	Down	53.636	57.6	K00128	26	25	1.46505	1.49363	1.60734	0.929358	0.931201	0.896716	0.575288	0.558721	0.5427
map00340 Histidine metabolism	0.00157672	3.75	W9III8	Aldehyde dehydrogenase (NAD+) OS=Fusarium oxysporum NRRL 32931 OX=660029 GN=FOYG_05907 PE=3 SV=1	FOYG_05907	0.1019	0.000484516	Down	54.176	53.7	K00129	18	2	1.66527	2.56632	2.61462	0.388126	0.476485	0.591701	0.236443	0.293705	0.167328
map00350 Tyrosine metabolism	1.04038e-06	3.65	A0A420P5P3	Aromatic amino acid aminotransferase C56E4.03 OS=Fusarium oxysporum OX=5507 GN=BFJ68_g7546 PE=4 SV=1	BFJ68_g7546	1.7044	0.00171216	Up	61.842	41	K00838	14	14	0.577542	0.592008	0.687205	1.40745	1.30365	1.2675	1.14296	0.973296	1.0484
map00350 Tyrosine metabolism	1.04038e-06	3.65	N4U4U3	Amine oxidase OS=Fusarium oxysporum f. sp. cubense (strain race 1) OX=1229664 GN=FOC1_g10005736 PE=3 SV=1	FOC1_g10005736	0.2064	0.0134253	Down	77.031	14.2	K00276	6	6	1.03124	2.08517	1.44093	0.941068	1.2463	0.628244	0.370084		0.25696
map00350 Tyrosine metabolism	1.04038e-06	3.65	A0A559L141	Homogentisate 1,2-dioxygenase OS=Fusarium oxysporum f. sp. cubense OX=61366 GN=hgd PE=3 SV=1	hgd	1.8957	0.00595971	Up	53.32	39.2	K00451	12	12	0.51529	0.539866	0.537568	1.22514	1.28648	1.87639	1.18129	1.04224	0.795731
map00350 Tyrosine metabolism	1.04038e-06	3.65	A0A4Q2W279	Fumarylacetoacetase OS=Fusarium oxysporum f. sp. narcissi OX=451672 GN=BFJ63_vAg3651 PE=3 SV=1	BFJ63_vAg3651	0.5405	0.0179339	Down	46.976	30.5	K01555	8	8	0.717532	1.14941	1.02343	1.20775	1.54688	1.79272	0.587645	0.487949	0.486678
map00350 Tyrosine metabolism	1.04038e-06	3.65	A0A2H3STT7	Related to aromatic-L-amino-acid decarboxylase OS=Fusarium oxysporum OX=5507 GN=FRV6_00076 PE=3 SV=1	FRV6_00076	1.8956	0.000132585	Up	54.671	30.5	K01593	10	10	0.721367	0.712798	0.631129	1.05583	0.979137	0.984826	1.27581	1.3109	1.32821
map00350 Tyrosine metabolism	1.04038e-06	3.65	X0B6I2	Amine oxidase OS=Fusarium oxysporum f. sp. melonis 26406 OX=1089452 GN=FOMG_07502 PE=3 SV=1	FOMG_07502	0.0305	0.0225792	Down	76.842	39.9	K00276	20	18	1.83773	1.83751	1.60188	0.942599	0.923508	0.749527	0.09956		0.007687
map00350 Tyrosine metabolism	1.04038e-06	3.65	N4UFA6	4-hydroxyphenylpyruvate dioxygenase OS=Fusarium oxysporum f. sp. cubense (strain race 1) OX=1229664 GN=FOC1_g10014496 PE=3 SV=1	FOC1_g10014496	8.1018	2.17925e-05	Up	46.09	64.4	K00457	21	0	0.203156	0.196508	0.202848	1.02641	1.20575	1.28389	1.42179	1.92337	1.53628
map00350 Tyrosine metabolism	1.04038e-06	3.65	X0IWU7	Amine oxidase OS=Fusarium oxysporum f. sp. conglutinans race 2 54008 OX=1089457 GN=FOPG_08212 PE=3 SV=1	FOPG_08212	0.0046	0.000134914	Down	76.03	64.7	K00276	32	4	2.06189	3.07445	2.36987	0.43041	0.55413	0.474943	0.019602	0.005617	0.009089
map00350 Tyrosine metabolism	1.04038e-06	3.65	A0A559LPA5	Aldehyde dehydrogenase OS=Fusarium oxysporum f. sp. cubense OX=61366 GN=Focb16_v007325 PE=3 SV=1	Focb16_v007325	0.3181	0.00183325	Down	54.272	48.9	K00129	18	17	1.17025	1.70054	1.41699	0.916128	1.08364	1.34858	0.545292	0.449814	0.368765
map00350 Tyrosine metabolism	1.04038e-06	3.65	W9J7D3	Aldehyde dehydrogenase (NAD+) OS=Fusarium oxysporum NRRL 32931 OX=660029 GN=FOYG_00476 PE=3 SV=1	FOYG_00476	0.0241	3.13044e-06	Down	53.611	52.3	K00129	24	24	1.78721	2.00286	2.1216	1.03844	0.932817	0.974333	0.056159	0.043116	0.043471
map00350 Tyrosine metabolism	1.04038e-06	3.65	A0A5C6TET1	Amine oxidase OS=Fusarium oxysporum f. sp. cubense OX=61366 GN=FocTR4_00004185 PE=3 SV=1	FocTR4_00004185	0.5747	0.0122102	Down	79.103	9.6	K00274	5	5	1.26072	1.32488	1.21077	1.0091	0.96545	1.0475	0.917447	0.666723	0.597411
map00350 Tyrosine metabolism	1.04038e-06	3.65	F9F287	Aldedh domain-containing protein OS=Fusarium oxysporum (strain Fo5176) OX=660025 GN=FOXB_00511 PE=3 SV=1	FOXB_00511	0.6422	0.0219032	Down	123.53	6	K00135	5	5	1.0397	1.29558	1.21319	0.957822	1.08228	1.13251	0.858763	0.808698	0.611466
map00350 Tyrosine metabolism	1.04038e-06	3.65	F9F353	Aldedh domain-containing protein OS=Fusarium oxysporum (strain Fo5176) OX=660025 GN=FOXB_00828 PE=3 SV=1	FOXB_00828	0.3644	0.000246956	Down	80.191	51	K00129	27	1	1.31646	1.6405	1.49639	0.917583	0.989765	1.01656	0.585579	0.545689	0.491472
map00350 Tyrosine metabolism	1.04038e-06	3.65	X0IMK8	Succinate-semialdehyde dehydrogenase OS=Fusarium oxysporum f. sp. conglutinans race 2 54008 OX=1089457 GN=FOPG_02631 PE=3 SV=1	FOPG_02631	0.6105	0.019124	Down	52.579	38.6	K00135	13	13	1.01231	1.00127	1.06815	1.43877	1.26263	1.33545	0.766919	0.484726	0.629772
map00350 Tyrosine metabolism	1.04038e-06	3.65	W9III8	Aldehyde dehydrogenase (NAD+) OS=Fusarium oxysporum NRRL 32931 OX=660029 GN=FOYG_05907 PE=3 SV=1	FOYG_05907	0.1019	0.000484516	Down	54.176	53.7	K00129	18	2	1.66527	2.56632	2.61462	0.388126	0.476485	0.591701	0.236443	0.293705	0.167328
map00350 Tyrosine metabolism	1.04038e-06	3.65	W9JCZ2	Amine oxidase OS=Fusarium oxysporum NRRL 32931 OX=660029 GN=FOYG_01971 PE=3 SV=1	FOYG_01971	0.0022	0.000451727	Down	75.038	44.6	K00276	21	2	2.49155	3.05848	1.23941	0.186317	0.461144	0.553131	0.004576	0.005398
map00350 Tyrosine metabolism	1.04038e-06	3.65	X0L656	Amine oxidase OS=Fusarium oxysporum f. sp. vasinfectum 25433 OX=1089449 GN=FOTG_10659 PE=3 SV=1	FOTG_10659	2.8091	0.00241229	Up	76.267	22.8	K00276	9	9	0.441161	0.577535	0.725327	0.606528	0.925192	0.825097	1.76197	1.46409	1.6731
map00360 Phenylalanine metabolism	2.75046e-05	3.37	A0A420P5P3	Aromatic amino acid aminotransferase C56E4.03 OS=Fusarium oxysporum OX=5507 GN=BFJ68_g7546 PE=4 SV=1	BFJ68_g7546	1.7044	0.00171216	Up	61.842	41	K00838	14	14	0.577542	0.592008	0.687205	1.40745	1.30365	1.2675	1.14296	0.973296	1.0484
map00360 Phenylalanine metabolism	2.75046e-05	3.37	N4U4U3	Amine oxidase OS=Fusarium oxysporum f. sp. cubense (strain race 1) OX=1229664 GN=FOC1_g10005736 PE=3 SV=1	FOC1_g10005736	0.2064	0.0134253	Down	77.031	14.2	K00276	6	6	1.03124	2.08517	1.44093	0.941068	1.2463	0.628244	0.370084		0.25696
map00360 Phenylalanine metabolism	2.75046e-05	3.37	N4U363	Phenylalanine ammonia-lyase OS=Fusarium oxysporum f. sp. cubense (strain race 1) OX=1229664 GN=FOC1_g10011951 PE=3 SV=1	FOC1_g10011951	2.3603	0.00994516	Up	80.809	10.3	K10775	5	5	0.43145	0.755249	0.449487	0.986101	1.14437	1.37148	1.38942	1.35321	1.11923
map00360 Phenylalanine metabolism	2.75046e-05	3.37	A0A2H3STT7	Related to aromatic-L-amino-acid decarboxylase OS=Fusarium oxysporum OX=5507 GN=FRV6_00076 PE=3 SV=1	FRV6_00076	1.8956	0.000132585	Up	54.671	30.5	K01593	10	10	0.721367	0.712798	0.631129	1.05583	0.979137	0.984826	1.27581	1.3109	1.32821
map00360 Phenylalanine metabolism	2.75046e-05	3.37	X0B6I2	Amine oxidase OS=Fusarium oxysporum f. sp. melonis 26406 OX=1089452 GN=FOMG_07502 PE=3 SV=1	FOMG_07502	0.0305	0.0225792	Down	76.842	39.9	K00276	20	18	1.83773	1.83751	1.60188	0.942599	0.923508	0.749527	0.09956		0.007687
map00360 Phenylalanine metabolism	2.75046e-05	3.37	N4UFA6	4-hydroxyphenylpyruvate dioxygenase OS=Fusarium oxysporum f. sp. cubense (strain race 1) OX=1229664 GN=FOC1_g10014496 PE=3 SV=1	FOC1_g10014496	8.1018	2.17925e-05	Up	46.09	64.4	K00457	21	0	0.203156	0.196508	0.202848	1.02641	1.20575	1.28389	1.42179	1.92337	1.53628
map00360 Phenylalanine metabolism	2.75046e-05	3.37	X0IWU7	Amine oxidase OS=Fusarium oxysporum f. sp. conglutinans race 2 54008 OX=1089457 GN=FOPG_08212 PE=3 SV=1	FOPG_08212	0.0046	0.000134914	Down	76.03	64.7	K00276	32	4	2.06189	3.07445	2.36987	0.43041	0.55413	0.474943	0.019602	0.005617	0.009089
map00360 Phenylalanine metabolism	2.75046e-05	3.37	A0A559LPA5	Aldehyde dehydrogenase OS=Fusarium oxysporum f. sp. cubense OX=61366 GN=Focb16_v007325 PE=3 SV=1	Focb16_v007325	0.3181	0.00183325	Down	54.272	48.9	K00129	18	17	1.17025	1.70054	1.41699	0.916128	1.08364	1.34858	0.545292	0.449814	0.368765
map00360 Phenylalanine metabolism	2.75046e-05	3.37	W9J7D3	Aldehyde dehydrogenase (NAD+) OS=Fusarium oxysporum NRRL 32931 OX=660029 GN=FOYG_00476 PE=3 SV=1	FOYG_00476	0.0241	3.13044e-06	Down	53.611	52.3	K00129	24	24	1.78721	2.00286	2.1216	1.03844	0.932817	0.974333	0.056159	0.043116	0.043471
map00360 Phenylalanine metabolism	2.75046e-05	3.37	A0A5C6TET1	Amine oxidase OS=Fusarium oxysporum f. sp. cubense OX=61366 GN=FocTR4_00004185 PE=3 SV=1	FocTR4_00004185	0.5747	0.0122102	Down	79.103	9.6	K00274	5	5	1.26072	1.32488	1.21077	1.0091	0.96545	1.0475	0.917447	0.666723	0.597411
map00360 Phenylalanine metabolism	2.75046e-05	3.37	F9F353	Aldedh domain-containing protein OS=Fusarium oxysporum (strain Fo5176) OX=660025 GN=FOXB_00828 PE=3 SV=1	FOXB_00828	0.3644	0.000246956	Down	80.191	51	K00129	27	1	1.31646	1.6405	1.49639	0.917583	0.989765	1.01656	0.585579	0.545689	0.491472
map00360 Phenylalanine metabolism	2.75046e-05	3.37	W9III8	Aldehyde dehydrogenase (NAD+) OS=Fusarium oxysporum NRRL 32931 OX=660029 GN=FOYG_05907 PE=3 SV=1	FOYG_05907	0.1019	0.000484516	Down	54.176	53.7	K00129	18	2	1.66527	2.56632	2.61462	0.388126	0.476485	0.591701	0.236443	0.293705	0.167328
map00360 Phenylalanine metabolism	2.75046e-05	3.37	W9JCZ2	Amine oxidase OS=Fusarium oxysporum NRRL 32931 OX=660029 GN=FOYG_01971 PE=3 SV=1	FOYG_01971	0.0022	0.000451727	Down	75.038	44.6	K00276	21	2	2.49155	3.05848	1.23941	0.186317	0.461144	0.553131	0.004576	0.005398
map00360 Phenylalanine metabolism	2.75046e-05	3.37	X0L656	Amine oxidase OS=Fusarium oxysporum f. sp. vasinfectum 25433 OX=1089449 GN=FOTG_10659 PE=3 SV=1	FOTG_10659	2.8091	0.00241229	Up	76.267	22.8	K00276	9	9	0.441161	0.577535	0.725327	0.606528	0.925192	0.825097	1.76197	1.46409	1.6731
map00380 Tryptophan metabolism	0.0823876	1.97	A0A420P5P3	Aromatic amino acid aminotransferase C56E4.03 OS=Fusarium oxysporum OX=5507 GN=BFJ68_g7546 PE=4 SV=1	BFJ68_g7546	1.7044	0.00171216	Up	61.842	41	K00838	14	14	0.577542	0.592008	0.687205	1.40745	1.30365	1.2675	1.14296	0.973296	1.0484
map00380 Tryptophan metabolism	0.0823876	1.97	W9NDG5	Indoleamine 2,3-dioxygenase OS=Fusarium oxysporum f. sp. pisi HDV247 OX=1080344 GN=FOVG_17828 PE=3 SV=1	FOVG_17828	87.6589	0.000170108	Up	55.302	24.6	K00463	11	11	0.052687	0.016823	0.024191	0.183757	0.276195	0.232622	2.63156	2.69206	2.89011
map00380 Tryptophan metabolism	0.0823876	1.97	F9G7G4	Aldedh domain-containing protein OS=Fusarium oxysporum (strain Fo5176) OX=660025 GN=FOXB_14596 PE=4 SV=1	FOXB_14596	0.339	0.000812984	Down	79.24	22.6	K00128	13	11	1.10733	1.50527	1.1097	1.14534	1.41765	1.45284	0.414806	0.467119	0.379944
map00380 Tryptophan metabolism	0.0823876	1.97	A0A2H3STT7	Related to aromatic-L-amino-acid decarboxylase OS=Fusarium oxysporum OX=5507 GN=FRV6_00076 PE=3 SV=1	FRV6_00076	1.8956	0.000132585	Up	54.671	30.5	K01593	10	10	0.721367	0.712798	0.631129	1.05583	0.979137	0.984826	1.27581	1.3109	1.32821
map00380 Tryptophan metabolism	0.0823876	1.97	X0B0R2	AB hydrolase-1 domain-containing protein OS=Fusarium oxysporum f. sp. melonis 26406 OX=1089452 GN=FOMG_00380 PE=4 SV=1	FOMG_00380	0.5863	0.00913735	Down	59.855	33.1	K00626	12	12	0.961227	1.39258	1.1313	0.94531	1.10392	1.4225	0.661271	0.718923	0.662967
map00380 Tryptophan metabolism	0.0823876	1.97	A0A5C6TET1	Amine oxidase OS=Fusarium oxysporum f. sp. cubense OX=61366 GN=FocTR4_00004185 PE=3 SV=1	FocTR4_00004185	0.5747	0.0122102	Down	79.103	9.6	K00274	5	5	1.26072	1.32488	1.21077	1.0091	0.96545	1.0475	0.917447	0.666723	0.597411
map00380 Tryptophan metabolism	0.0823876	1.97	W9II76	Aldehyde dehydrogenase OS=Fusarium oxysporum NRRL 32931 OX=660029 GN=FOYG_06370 PE=3 SV=1	FOYG_06370	0.3672	6.91872e-06	Down	53.636	57.6	K00128	26	25	1.46505	1.49363	1.60734	0.929358	0.931201	0.896716	0.575288	0.558721	0.5427
map00410 beta-Alanine metabolism	1.83661e-07	4.54	N4U4U3	Amine oxidase OS=Fusarium oxysporum f. sp. cubense (strain race 1) OX=1229664 GN=FOC1_g10005736 PE=3 SV=1	FOC1_g10005736	0.2064	0.0134253	Down	77.031	14.2	K00276	6	6	1.03124	2.08517	1.44093	0.941068	1.2463	0.628244	0.370084		0.25696
map00410 beta-Alanine metabolism	1.83661e-07	4.54	F9FM56	Amine oxidase OS=Fusarium oxysporum (strain Fo5176) OX=660025 GN=FOXB_07486 PE=3 SV=1	FOXB_07486	0.3414	0.0130472	Down	57.999	10.4	K13366	4	3	1.25414	1.94358	1.99615	0.445804	0.587354		0.843883	0.417163	0.511936
map00410 beta-Alanine metabolism	1.83661e-07	4.54	W9JWA4	4-aminobutyrate aminotransferase OS=Fusarium oxysporum Fo47 OX=660027 GN=FOBC_12530 PE=3 SV=1	FOBC_12530	0.2665	0.000354331	Down	55.148	65.7	K13524	33	33	1.41916	1.51573	1.58389	1.07742	1.12434	1.07506	0.495237	0.340001	0.369171
map00410 beta-Alanine metabolism	1.83661e-07	4.54	F9G7G4	Aldedh domain-containing protein OS=Fusarium oxysporum (strain Fo5176) OX=660025 GN=FOXB_14596 PE=4 SV=1	FOXB_14596	0.339	0.000812984	Down	79.24	22.6	K00128	13	11	1.10733	1.50527	1.1097	1.14534	1.41765	1.45284	0.414806	0.467119	0.379944
map00410 beta-Alanine metabolism	1.83661e-07	4.54	A0A2H3T231	Related to gamma hydroxybutyrate dehydrogenase OS=Fusarium oxysporum OX=5507 GN=FRV6_06979 PE=4 SV=1	FRV6_06979	1.6651	0.0163461	Up	31.283	19.8	K23146	5	5	0.715226	0.744209	0.714318	1.23909	1.06051	0.907075	1.36606	1.32437	0.929144
map00410 beta-Alanine metabolism	1.83661e-07	4.54	X0IAL1	Glutamate decarboxylase OS=Fusarium oxysporum f. sp. conglutinans race 2 54008 OX=1089457 GN=FOPG_02178 PE=3 SV=1	FOPG_02178	3.2788	0.00294417	Up	55.019	15.2	K01580	5	5		0.52956	0.468108		0.480466	0.615089	1.8772	1.67559	1.35399
map00410 beta-Alanine metabolism	1.83661e-07	4.54	X0B6I2	Amine oxidase OS=Fusarium oxysporum f. sp. melonis 26406 OX=1089452 GN=FOMG_07502 PE=3 SV=1	FOMG_07502	0.0305	0.0225792	Down	76.842	39.9	K00276	20	18	1.83773	1.83751	1.60188	0.942599	0.923508	0.749527	0.09956		0.007687
map00410 beta-Alanine metabolism	1.83661e-07	4.54	X0IWU7	Amine oxidase OS=Fusarium oxysporum f. sp. conglutinans race 2 54008 OX=1089457 GN=FOPG_08212 PE=3 SV=1	FOPG_08212	0.0046	0.000134914	Down	76.03	64.7	K00276	32	4	2.06189	3.07445	2.36987	0.43041	0.55413	0.474943	0.019602	0.005617	0.009089
map00410 beta-Alanine metabolism	1.83661e-07	4.54	A0A559LPA5	Aldehyde dehydrogenase OS=Fusarium oxysporum f. sp. cubense OX=61366 GN=Focb16_v007325 PE=3 SV=1	Focb16_v007325	0.3181	0.00183325	Down	54.272	48.9	K00129	18	17	1.17025	1.70054	1.41699	0.916128	1.08364	1.34858	0.545292	0.449814	0.368765
map00410 beta-Alanine metabolism	1.83661e-07	4.54	W9J7D3	Aldehyde dehydrogenase (NAD+) OS=Fusarium oxysporum NRRL 32931 OX=660029 GN=FOYG_00476 PE=3 SV=1	FOYG_00476	0.0241	3.13044e-06	Down	53.611	52.3	K00129	24	24	1.78721	2.00286	2.1216	1.03844	0.932817	0.974333	0.056159	0.043116	0.043471
map00410 beta-Alanine metabolism	1.83661e-07	4.54	F9F353	Aldedh domain-containing protein OS=Fusarium oxysporum (strain Fo5176) OX=660025 GN=FOXB_00828 PE=3 SV=1	FOXB_00828	0.3644	0.000246956	Down	80.191	51	K00129	27	1	1.31646	1.6405	1.49639	0.917583	0.989765	1.01656	0.585579	0.545689	0.491472
map00410 beta-Alanine metabolism	1.83661e-07	4.54	W9II76	Aldehyde dehydrogenase OS=Fusarium oxysporum NRRL 32931 OX=660029 GN=FOYG_06370 PE=3 SV=1	FOYG_06370	0.3672	6.91872e-06	Down	53.636	57.6	K00128	26	25	1.46505	1.49363	1.60734	0.929358	0.931201	0.896716	0.575288	0.558721	0.5427
map00410 beta-Alanine metabolism	1.83661e-07	4.54	W9III8	Aldehyde dehydrogenase (NAD+) OS=Fusarium oxysporum NRRL 32931 OX=660029 GN=FOYG_05907 PE=3 SV=1	FOYG_05907	0.1019	0.000484516	Down	54.176	53.7	K00129	18	2	1.66527	2.56632	2.61462	0.388126	0.476485	0.591701	0.236443	0.293705	0.167328
map00410 beta-Alanine metabolism	1.83661e-07	4.54	W9JCZ2	Amine oxidase OS=Fusarium oxysporum NRRL 32931 OX=660029 GN=FOYG_01971 PE=3 SV=1	FOYG_01971	0.0022	0.000451727	Down	75.038	44.6	K00276	21	2	2.49155	3.05848	1.23941	0.186317	0.461144	0.553131	0.004576	0.005398
map00410 beta-Alanine metabolism	1.83661e-07	4.54	X0L656	Amine oxidase OS=Fusarium oxysporum f. sp. vasinfectum 25433 OX=1089449 GN=FOTG_10659 PE=3 SV=1	FOTG_10659	2.8091	0.00241229	Up	76.267	22.8	K00276	9	9	0.441161	0.577535	0.725327	0.606528	0.925192	0.825097	1.76197	1.46409	1.6731
map00430 Taurine and hypotaurine metabolism	0.113015	3.37	X0IAL1	Glutamate decarboxylase OS=Fusarium oxysporum f. sp. conglutinans race 2 54008 OX=1089457 GN=FOPG_02178 PE=3 SV=1	FOPG_02178	3.2788	0.00294417	Up	55.019	15.2	K01580	5	5		0.52956	0.468108		0.480466	0.615089	1.8772	1.67559	1.35399
map00430 Taurine and hypotaurine metabolism	0.113015	3.37	X0H2N4	Glutamate dehydrogenase OS=Fusarium oxysporum f. sp. conglutinans race 2 54008 OX=1089457 GN=FOPG_17541 PE=3 SV=1	FOPG_17541	1.6762	0.0337922	Up	99.652	6.9	K15371	6	2	0.890779	0.553502	0.908768	0.925365	0.91557	0.861907	1.28362	1.21623	1.44425
map00480 Glutathione metabolism	0.314653	1.57	X0AFN4	Gamma-ECS OS=Fusarium oxysporum f. sp. melonis 26406 OX=1089452 GN=FOMG_06735 PE=3 SV=1	FOMG_06735	1.53	0.00452916	Up	80.892	22.3	K11204	11	11	0.851134	0.741786	0.749392	1.11226	0.919373	1.04223	1.24704	1.05906	1.27773
map00480 Glutathione metabolism	0.314653	1.57	W9PBA6	Ribonucleoside-diphosphate reductase OS=Fusarium oxysporum f. sp. pisi HDV247 OX=1080344 GN=FOVG_07597 PE=3 SV=1	FOVG_07597	0.6319	0.00153409	Down	100.67	30.7	K10807	20	20	1.40599	1.34197	1.37101	0.774829	0.760797	0.742786	0.805965	0.825512	0.971137
map00480 Glutathione metabolism	0.314653	1.57	W9KFM9	5-oxoprolinase (ATP-hydrolysing) OS=Fusarium oxysporum Fo47 OX=660027 GN=FOBC_07675 PE=3 SV=1	FOBC_07675	3.0771	0.00978433	Up	140.62	38.7	K01469	33	33	0.584377	0.347127	0.559566	0.858157	0.860744	1.20193	1.7608	1.04655	1.78075
map00480 Glutathione metabolism	0.314653	1.57	X0I1Y4	Glutathione S-transferase OS=Fusarium oxysporum f. sp. conglutinans race 2 54008 OX=1089457 GN=FOPG_04567 PE=3 SV=1	FOPG_04567	1.6254	0.00115452	Up	25.241	38.7	K00799	5	5	0.725355	0.700571	0.776336	1.11208	1.07042	1.03564	1.31079	1.16004	1.10877
map00500 Starch and sucrose metabolism	0.388143	1.44	X0LRL6	Trehalose-6-phosphate hydrolase OS=Fusarium oxysporum f. sp. vasinfectum 25433 OX=1089449 GN=FOTG_05789 PE=4 SV=1	FOTG_05789	1.5189	0.0103227	Up	66.115	29.6	K01226	12	11	0.932369	0.715693	0.767092	0.972849	0.936727	1.00678	1.30339	1.11161	1.25349
map00500 Starch and sucrose metabolism	0.388143	1.44	A0A0J9UFE2	Beta-glucosidase OS=Fusarium oxysporum f. sp. lycopersici (strain 4287 / CBS 123668 / FGSC 9935 / NRRL 34936) OX=426428 GN=FOXG_02349 PE=3 SV=1	FOXG_02349	0.2996	0.00878123	Down	94.144	10.8	K05349	7	7	1.49869	2.32064	1.66191	0.498633	0.708548	0.669424	0.336062	0.643832	0.662262
map00500 Starch and sucrose metabolism	0.388143	1.44	X0L9E4	Uncharacterized protein OS=Fusarium oxysporum f. sp. vasinfectum 25433 OX=1089449 GN=FOTG_10029 PE=4 SV=1	FOTG_10029	0.6603	0.000342388	Down	89.914	16.1	K00750	7	2	1.39171	1.35152	1.39732	0.595373	0.795412	0.734458	0.852145	0.9216	0.960463
map00500 Starch and sucrose metabolism	0.388143	1.44	N4U647	Trehalase OS=Fusarium oxysporum f. sp. cubense (strain race 1) OX=1229664 GN=FOC1_g10012541 PE=3 SV=1	FOC1_g10012541	0.1193	0.00132711	Down	76.744	10.5	K01194	6	6	1.36451	1.24881	1.25313	1.07311	1.24788	1.50502	0.117427		0.190117
map00500 Starch and sucrose metabolism	0.388143	1.44	A0A5C6SX97	Beta-glucosidase OS=Fusarium oxysporum f. sp. cubense OX=61366 GN=FocTR4_00000143 PE=3 SV=1	FocTR4_00000143	3.5854	0.00191552	Up	98.351	3.9	K05349	3	1	0.371266	0.443345	0.608107	1.0338	0.474629	0.967835	1.84172	1.8898	1.36949
map00561 Glycerolipid metabolism	0.0465528	2.46	F9G7G4	Aldedh domain-containing protein OS=Fusarium oxysporum (strain Fo5176) OX=660025 GN=FOXB_14596 PE=4 SV=1	FOXB_14596	0.339	0.000812984	Down	79.24	22.6	K00128	13	11	1.10733	1.50527	1.1097	1.14534	1.41765	1.45284	0.414806	0.467119	0.379944
map00561 Glycerolipid metabolism	0.0465528	2.46	X0HHR9	Glycerol kinase OS=Fusarium oxysporum f. sp. conglutinans race 2 54008 OX=1089457 GN=FOPG_09312 PE=3 SV=1	FOPG_09312	1.9417	0.00581688	Up	51.933	30.6	K00864	12	12	0.555852	0.77891	0.767198	0.921569	0.958425	0.936718	1.51787	1.24005	1.32341
map00561 Glycerolipid metabolism	0.0465528	2.46	A0A5C6T4Q6	PlsC domain-containing protein OS=Fusarium oxysporum f. sp. cubense OX=61366 GN=FocTR4_00009887 PE=4 SV=1	FocTR4_00009887	1.5805	0.000437713	Up	85.492	42.7	K13507	23	23	0.733889	0.815654	0.720138	1.05959	0.996553	1.08701	1.22932	1.20417	1.15368
map00561 Glycerolipid metabolism	0.0465528	2.46	X0IJG0	Phospholipid:diacylglycerol acyltransferase OS=Fusarium oxysporum f. sp. conglutinans race 2 54008 OX=1089457 GN=FOPG_11447 PE=4 SV=1	FOPG_11447	1.5336	0.00241463	Up	72.237	14.9	K00679	9	9	0.681608	0.82879	0.779758	1.16315	1.07644	0.958128	1.17684	1.11675	1.21853
map00561 Glycerolipid metabolism	0.0465528	2.46	W9II76	Aldehyde dehydrogenase OS=Fusarium oxysporum NRRL 32931 OX=660029 GN=FOYG_06370 PE=3 SV=1	FOYG_06370	0.3672	6.91872e-06	Down	53.636	57.6	K00128	26	25	1.46505	1.49363	1.60734	0.929358	0.931201	0.896716	0.575288	0.558721	0.5427
map00564 Glycerophospholipid metabolism	0.248386	1.55	X0I7H8	Phosphatidate cytidylyltransferase OS=Fusarium oxysporum f. sp. conglutinans race 2 54008 OX=1089457 GN=FOPG_06353 PE=4 SV=1	FOPG_06353	4.9227	0.000349197	Up	44.217	16.8	K16368	6	6	0.379812	0.457976	0.322909	0.725458	0.681001	0.719084	2.23034	1.58573	1.89769
map00564 Glycerophospholipid metabolism	0.248386	1.55	X0L8K5	Uncharacterized protein OS=Fusarium oxysporum f. sp. vasinfectum 25433 OX=1089449 GN=FOTG_14482 PE=4 SV=1	FOTG_14482	1.5248	0.0379653	Up	47.573	22.9	K01613	7	7	1.02364	0.632316	0.742459	0.998767	0.913739	1.03204	1.22813	1.15311	1.2758
map00564 Glycerophospholipid metabolism	0.248386	1.55	A0A5C6T4Q6	PlsC domain-containing protein OS=Fusarium oxysporum f. sp. cubense OX=61366 GN=FocTR4_00009887 PE=4 SV=1	FocTR4_00009887	1.5805	0.000437713	Up	85.492	42.7	K13507	23	23	0.733889	0.815654	0.720138	1.05959	0.996553	1.08701	1.22932	1.20417	1.15368
map00564 Glycerophospholipid metabolism	0.248386	1.55	A0A5C6TNQ0	Choline_kin_N domain-containing protein OS=Fusarium oxysporum f. sp. cubense OX=61366 GN=FocTR4_00007112 PE=4 SV=1	FocTR4_00007112	1.527	0.0179858	Up	89.091	10.4	K00866	6	6	0.6522	0.867648	0.895829	0.861848	0.82854	1.20525	1.32584	1.12694	1.2359
map00564 Glycerophospholipid metabolism	0.248386	1.55	X0IBT2	Phosphatidylethanolamine N-methyltransferase OS=Fusarium oxysporum f. sp. conglutinans race 2 54008 OX=1089457 GN=FOPG_05274 PE=3 SV=1	FOPG_05274	1.6006	0.0020324	Up	109.74	15.8	K16369	11	11	0.678282	0.81222	0.785254	1.06834	1.06108	0.952191	1.12866	1.24671	1.26726
map00620 Pyruvate metabolism	0.119262	1.72	N4U8X4	Glyoxalase II OS=Fusarium oxysporum f. sp. cubense (strain race 1) OX=1229664 GN=FOC1_g10007827 PE=3 SV=1	FOC1_g10007827	0.3486	0.0384019	Down	25.382	20.7	K01069	3	3	1.10958	1.99046	1.30808	0.749097	1.04284	0.775433	0.379956		0.644551
map00620 Pyruvate metabolism	0.119262	1.72	F9G7G4	Aldedh domain-containing protein OS=Fusarium oxysporum (strain Fo5176) OX=660025 GN=FOXB_14596 PE=4 SV=1	FOXB_14596	0.339	0.000812984	Down	79.24	22.6	K00128	13	11	1.10733	1.50527	1.1097	1.14534	1.41765	1.45284	0.414806	0.467119	0.379944
map00620 Pyruvate metabolism	0.119262	1.72	A0A559LBJ1	Acetyl-coenzyme A synthetase OS=Fusarium oxysporum f. sp. cubense OX=61366 GN=acu-5-1 PE=3 SV=1	acu-5-1	1.5074	0.0299321	Up	72.778	27	K01895	13	13	0.992836	0.697236	0.77517	0.979773	0.903758	0.935234	1.35143	1.0731	1.29147
map00620 Pyruvate metabolism	0.119262	1.72	X0JWG7	L-lactate dehydrogenase (Cytochrome) OS=Fusarium oxysporum f. sp. conglutinans race 2 54008 OX=1089457 GN=FOPG_00610 PE=3 SV=1	FOPG_00610	1.5035	0.000376216	Up	55.656	58.6	K00101	19	19	0.779369	0.828634	0.774985	0.998059	1.07854	0.957628	1.1787	1.26279	1.14129
map00620 Pyruvate metabolism	0.119262	1.72	X0AGB6	Malate dehydrogenase (Oxaloacetate-decarboxylating)(NADP+) OS=Fusarium oxysporum f. sp. melonis 26406 OX=1089452 GN=FOMG_05523 PE=3 SV=1	FOMG_05523	1.665	9.43247e-05	Up	82.011	37.8	K00029	20	20	0.832935	0.773184	0.832961	0.832286	0.899951	0.767554	1.37474	1.29867	1.38772
map00620 Pyruvate metabolism	0.119262	1.72	X0B0R2	AB hydrolase-1 domain-containing protein OS=Fusarium oxysporum f. sp. melonis 26406 OX=1089452 GN=FOMG_00380 PE=4 SV=1	FOMG_00380	0.5863	0.00913735	Down	59.855	33.1	K00626	12	12	0.961227	1.39258	1.1313	0.94531	1.10392	1.4225	0.661271	0.718923	0.662967
map00620 Pyruvate metabolism	0.119262	1.72	W9II76	Aldehyde dehydrogenase OS=Fusarium oxysporum NRRL 32931 OX=660029 GN=FOYG_06370 PE=3 SV=1	FOYG_06370	0.3672	6.91872e-06	Down	53.636	57.6	K00128	26	25	1.46505	1.49363	1.60734	0.929358	0.931201	0.896716	0.575288	0.558721	0.5427
map00640 Propanoate metabolism	0.178553	1.9	W9JWA4	4-aminobutyrate aminotransferase OS=Fusarium oxysporum Fo47 OX=660027 GN=FOBC_12530 PE=3 SV=1	FOBC_12530	0.2665	0.000354331	Down	55.148	65.7	K13524	33	33	1.41916	1.51573	1.58389	1.07742	1.12434	1.07506	0.495237	0.340001	0.369171
map00640 Propanoate metabolism	0.178553	1.9	A0A559LBJ1	Acetyl-coenzyme A synthetase OS=Fusarium oxysporum f. sp. cubense OX=61366 GN=acu-5-1 PE=3 SV=1	acu-5-1	1.5074	0.0299321	Up	72.778	27	K01895	13	13	0.992836	0.697236	0.77517	0.979773	0.903758	0.935234	1.35143	1.0731	1.29147
map00640 Propanoate metabolism	0.178553	1.9	A0A2H3T231	Related to gamma hydroxybutyrate dehydrogenase OS=Fusarium oxysporum OX=5507 GN=FRV6_06979 PE=4 SV=1	FRV6_06979	1.6651	0.0163461	Up	31.283	19.8	K23146	5	5	0.715226	0.744209	0.714318	1.23909	1.06051	0.907075	1.36606	1.32437	0.929144
map00640 Propanoate metabolism	0.178553	1.9	N4U960	Alcohol dehydrogenase OS=Fusarium oxysporum f. sp. cubense (strain race 1) OX=1229664 GN=FOC1_g10005375 PE=3 SV=1	FOC1_g10005375	0.5916	0.000113494	Down	36.237	56.5	K18369	13	13	1.26341	1.27476	1.19488	0.960443	1.0412	1.05693	0.722061	0.777736	0.708569
map00640 Propanoate metabolism	0.178553	1.9	X0B0R2	AB hydrolase-1 domain-containing protein OS=Fusarium oxysporum f. sp. melonis 26406 OX=1089452 GN=FOMG_00380 PE=4 SV=1	FOMG_00380	0.5863	0.00913735	Down	59.855	33.1	K00626	12	12	0.961227	1.39258	1.1313	0.94531	1.10392	1.4225	0.661271	0.718923	0.662967
map00650 Butanoate metabolism	0.0264358	2.53	W9JWA4	4-aminobutyrate aminotransferase OS=Fusarium oxysporum Fo47 OX=660027 GN=FOBC_12530 PE=3 SV=1	FOBC_12530	0.2665	0.000354331	Down	55.148	65.7	K13524	33	33	1.41916	1.51573	1.58389	1.07742	1.12434	1.07506	0.495237	0.340001	0.369171
map00650 Butanoate metabolism	0.0264358	2.53	X0IAL1	Glutamate decarboxylase OS=Fusarium oxysporum f. sp. conglutinans race 2 54008 OX=1089457 GN=FOPG_02178 PE=3 SV=1	FOPG_02178	3.2788	0.00294417	Up	55.019	15.2	K01580	5	5		0.52956	0.468108		0.480466	0.615089	1.8772	1.67559	1.35399
map00650 Butanoate metabolism	0.0264358	2.53	X0B0R2	AB hydrolase-1 domain-containing protein OS=Fusarium oxysporum f. sp. melonis 26406 OX=1089452 GN=FOMG_00380 PE=4 SV=1	FOMG_00380	0.5863	0.00913735	Down	59.855	33.1	K00626	12	12	0.961227	1.39258	1.1313	0.94531	1.10392	1.4225	0.661271	0.718923	0.662967
map00650 Butanoate metabolism	0.0264358	2.53	F9F287	Aldedh domain-containing protein OS=Fusarium oxysporum (strain Fo5176) OX=660025 GN=FOXB_00511 PE=3 SV=1	FOXB_00511	0.6422	0.0219032	Down	123.53	6	K00135	5	5	1.0397	1.29558	1.21319	0.957822	1.08228	1.13251	0.858763	0.808698	0.611466
map00650 Butanoate metabolism	0.0264358	2.53	X0IMK8	Succinate-semialdehyde dehydrogenase OS=Fusarium oxysporum f. sp. conglutinans race 2 54008 OX=1089457 GN=FOPG_02631 PE=3 SV=1	FOPG_02631	0.6105	0.019124	Down	52.579	38.6	K00135	13	13	1.01231	1.00127	1.06815	1.43877	1.26263	1.33545	0.766919	0.484726	0.629772
map00650 Butanoate metabolism	0.0264358	2.53	X0AVK8	3-hydroxybutyrate dehydrogenase OS=Fusarium oxysporum f. sp. melonis 26406 OX=1089452 GN=FOMG_03334 PE=4 SV=1	FOMG_03334	0.0652	0.000764057	Down	34.187	35.7	K00019	9	8	2.2232	1.56188	3.15353	0.583674	0.46283	0.562641	0.166961	0.094485	0.1908
map00730 Thiamine metabolism	0.335562	1.69	A0A5C6SQY8	Thiamine thiazole synthase OS=Fusarium oxysporum f. sp. cubense OX=61366 GN=FocTR4_00009030 PE=3 SV=1	FocTR4_00009030	2.7349	0.000230379	Up	36.507	19.6	K03146	4	4	0.503773	0.597891	0.65912	0.690997	0.903663	0.829072	1.57468	1.66178	1.57902
map00730 Thiamine metabolism	0.335562	1.69	W9QHI0	4-amino-5-hydroxymethyl-2-methylpyrimidine phosphate synthase OS=Fusarium oxysporum f. sp. pisi HDV247 OX=1080344 GN=FOVG_01984 PE=3 SV=1	FOVG_01984	3.4963	0.000318454	Up	38.276	26.3	K18278	6	6	0.400621	0.56496	0.543839	0.639988	0.860682	0.712503	1.74775	1.78959	1.74007
map00900 Terpenoid backbone biosynthesis	0.19129	1.97	N4UL12	3-hydroxy-3-methylglutaryl coenzyme A reductase OS=Fusarium oxysporum f. sp. cubense (strain race 1) OX=1229664 GN=FOC1_g10011857 PE=3 SV=1	FOC1_g10011857	1.5489	0.00121561	Up	123.24	19.7	K00021	14	14	0.694853	0.759561	0.795276	1.05332	1.01956	1.19284	1.24328	1.10199	1.13932
map00900 Terpenoid backbone biosynthesis	0.19129	1.97	X0B0R2	AB hydrolase-1 domain-containing protein OS=Fusarium oxysporum f. sp. melonis 26406 OX=1089452 GN=FOMG_00380 PE=4 SV=1	FOMG_00380	0.5863	0.00913735	Down	59.855	33.1	K00626	12	12	0.961227	1.39258	1.1313	0.94531	1.10392	1.4225	0.661271	0.718923	0.662967
map00900 Terpenoid backbone biosynthesis	0.19129	1.97	N4UFJ8	Mevalonate kinase OS=Fusarium oxysporum f. sp. cubense (strain race 1) OX=1229664 GN=FOC1_g10014615 PE=3 SV=1	FOC1_g10014615	1.6353	0.000351433	Up	54.935	43.7	K00869	13	13	0.7562	0.657037	0.67219	1.24415	1.07054	1.18948	1.12972	1.14587	1.13482
map01040 Biosynthesis of unsaturated fatty acids	0.205395	2.36	W9ITV4	Acyl-CoA desaturase OS=Fusarium oxysporum NRRL 32931 OX=660029 GN=FOYG_05353 PE=3 SV=1	FOYG_05353	18.4346	0.00430214	Up	53.327	31.6	K00507	12	12	0.154838	0.037771	0.220411	0.227593	0.363022	0.382505	2.67697	2.41751	2.51938
map01040 Biosynthesis of unsaturated fatty acids	0.205395	2.36	X0AYL3	Sterol carrier protein 2 OS=Fusarium oxysporum f. sp. melonis 26406 OX=1089452 GN=FOMG_08566 PE=3 SV=1	FOMG_08566	0.4408	4.63683e-05	Down	49.73	48	K08764	18	18	0.942821	1.00408	0.919529	1.65605	1.73094	1.48301	0.450856	0.405999	0.406707
map01212 Fatty acid metabolism	0.0126648	2.66	A0A2H3HZC9	3-oxoacyl-[acyl-carrier-protein] reductase OS=Fusarium oxysporum f. sp. radicis-cucumerinum OX=327505 GN=AU210_002892 PE=3 SV=1	AU210_002892	1.9669	0.0109038	Up	198.11	52.6	K00667	73	73	0.898012	0.585825	0.625345	1.00937	0.815778	0.917181	1.42629	1.18637	1.53583
map01212 Fatty acid metabolism	0.0126648	2.66	X0M0T9	3-oxoacyl-[acyl-carrier protein] reductase OS=Fusarium oxysporum f. sp. vasinfectum 25433 OX=1089449 GN=FOTG_06428 PE=4 SV=1	FOTG_06428	0.4578	0.00115879	Down	30.016	46.9	K00059	9	9	0.977683	1.01846	0.91497	1.58052	1.71236	1.46334	0.504935	0.455836	0.371887
map01212 Fatty acid metabolism	0.0126648	2.66	A0A420S830	Palmitoyl-protein hydrolase 1 OS=Fusarium oxysporum OX=5507 GN=BFJ68_g62 PE=3 SV=1	BFJ68_g62	0.6239	0.000130241	Down	31.6	32.2	K01074	6	6	1.24762	1.18519	1.17659	1.09302	1.08065	0.964964	0.787011	0.717556	0.747403
map01212 Fatty acid metabolism	0.0126648	2.66	X0B0R2	AB hydrolase-1 domain-containing protein OS=Fusarium oxysporum f. sp. melonis 26406 OX=1089452 GN=FOMG_00380 PE=4 SV=1	FOMG_00380	0.5863	0.00913735	Down	59.855	33.1	K00626	12	12	0.961227	1.39258	1.1313	0.94531	1.10392	1.4225	0.661271	0.718923	0.662967
map01212 Fatty acid metabolism	0.0126648	2.66	A0A5C6THZ6	3-hydroxyacyl-[acyl-carrier-protein] dehydratase OS=Fusarium oxysporum f. sp. cubense OX=61366 GN=FocTR4_00006942 PE=3 SV=1	FocTR4_00006942	1.9563	0.0104631	Up	233.38	58.7	K00668	92	92	0.894077	0.586206	0.6306	1.01666	0.801956	0.940937	1.441	1.1809	1.50766
map01212 Fatty acid metabolism	0.0126648	2.66	W9ITV4	Acyl-CoA desaturase OS=Fusarium oxysporum NRRL 32931 OX=660029 GN=FOYG_05353 PE=3 SV=1	FOYG_05353	18.4346	0.00430214	Up	53.327	31.6	K00507	12	12	0.154838	0.037771	0.220411	0.227593	0.363022	0.382505	2.67697	2.41751	2.51938
map01212 Fatty acid metabolism	0.0126648	2.66	X0AYL3	Sterol carrier protein 2 OS=Fusarium oxysporum f. sp. melonis 26406 OX=1089452 GN=FOMG_08566 PE=3 SV=1	FOMG_08566	0.4408	4.63683e-05	Down	49.73	48	K08764	18	18	0.942821	1.00408	0.919529	1.65605	1.73094	1.48301	0.450856	0.405999	0.406707
map03020 RNA polymerase	0.124196	2.05	N4UKS0	DNA-directed RNA polymerase subunit beta OS=Fusarium oxysporum f. sp. cubense (strain race 1) OX=1229664 GN=FOC1_g10012537 PE=3 SV=1	FOC1_g10012537	1.6416	0.000585459	Up	134.27	5.7	K03002	5	5	0.752226	0.757373	0.802697	0.986767	0.97049	0.934591	1.37446	1.17635	1.24504
map03020 RNA polymerase	0.124196	2.05	A0A0J9UFP2	DNA-directed RNA polymerase subunit OS=Fusarium oxysporum f. sp. lycopersici (strain 4287 / CBS 123668 / FGSC 9935 / NRRL 34936) OX=426428 GN=FOXG_02429 PE=3 SV=1	FOXG_02429	0.5835	0.000506972	Down	14.599	58	K03017	5	5	1.27235	1.20763	1.20217	1.04552	0.956438	1.16731	0.78636	0.695127	0.667097
map03020 RNA polymerase	0.124196	2.05	A0A5C6SPX4	DNA-directed RNA polymerase subunit OS=Fusarium oxysporum f. sp. cubense OX=61366 GN=FocTR4_00014085 PE=3 SV=1	FocTR4_00014085	1.7405	0.000647769	Up	184.65	14.6	K02999	13	13	0.813128	0.671392	0.745071	0.964211	0.935155	0.990513	1.31958	1.25148	1.30947
map03020 RNA polymerase	0.124196	2.05	W9INV6	DNA-directed RNA polymerase subunit OS=Fusarium oxysporum NRRL 32931 OX=660029 GN=FOYG_05094 PE=3 SV=1	FOYG_05094	1.5687	0.0353191	Up	13.367	41.8	K03000	3	3	0.74714	0.577655	0.887978		1.32487	0.991126	1.0173	1.12658	1.32735
map03030 DNA replication	0.45047	1.47	A0A2H3GN34	Flap endonuclease 1 OS=Fusarium oxysporum f. sp. radicis-cucumerinum OX=327505 GN=FEN1 PE=3 SV=1	FEN1	0.5371	0.0241598	Down	40.054	19.5	K04799	5	5	1.46444	1.04785	1.35896	0.914649	0.978604	0.849401	0.634418		0.75168
map03030 DNA replication	0.45047	1.47	A0A559L1E1	DNA replication licensing factor MCM2 OS=Fusarium oxysporum f. sp. cubense OX=61366 GN=mcm2 PE=3 SV=1	mcm2	0.6374	0.00424622	Down	95.81	28.1	K02540	19	18	1.38756	1.35926	1.14642	0.849548	0.783023	0.992459	0.757153	0.834104	0.890469
map03030 DNA replication	0.45047	1.47	X0JLT2	DNA polymerase alpha subunit B OS=Fusarium oxysporum f. sp. conglutinans race 2 54008 OX=1089457 GN=FOPG_02180 PE=3 SV=1	FOPG_02180	0.5714	0.0357744	Down	67.019	13.5	K02321	6	6	1.24081	1.58848	1.11224	0.780367	1.36236	0.663555	0.822754	0.882979	0.546461
map03450 Non-homologous end-joining	0.173514	2.62	A0A2H3GN34	Flap endonuclease 1 OS=Fusarium oxysporum f. sp. radicis-cucumerinum OX=327505 GN=FEN1 PE=3 SV=1	FEN1	0.5371	0.0241598	Down	40.054	19.5	K04799	5	5	1.46444	1.04785	1.35896	0.914649	0.978604	0.849401	0.634418		0.75168
map03450 Non-homologous end-joining	0.173514	2.62	W9Q1V9	Uncharacterized protein OS=Fusarium oxysporum f. sp. pisi HDV247 OX=1080344 GN=FOVG_06707 PE=4 SV=1	FOVG_06707	0.4051	0.000413427	Down	100.76	33	K10777	26	2	1.20007	1.12505	0.942802	1.64016	1.40371	1.36423	0.473238	0.409981	0.440745
map04011 MAPK signaling pathway - yeast	0.062397	1.93	F9FL64	Non-specific serine/threonine protein kinase OS=Fusarium oxysporum (strain Fo5176) OX=660025 GN=FOXB_07143 PE=3 SV=1	FOXB_07143	0.6623	0.00163945	Down	99.505	9.6	K04409	6	6	1.13415	1.33932	1.28976	0.865089	0.88964	0.989854	0.825116	0.804798	0.862285
map04011 MAPK signaling pathway - yeast	0.062397	1.93	A0A0D2XX01	Uncharacterized protein OS=Fusarium oxysporum f. sp. lycopersici (strain 4287 / CBS 123668 / FGSC 9935 / NRRL 34936) OX=426428 PE=4 SV=1	--	0.6533	0.00405409	Down	125.2	12.1	K19839	9	9	1.22274	1.32546	1.26736	0.84684	0.926172	0.918825	0.729021	0.840369	0.923207
map04011 MAPK signaling pathway - yeast	0.062397	1.93	X0AL76	STE/STE7/MKK protein kinase OS=Fusarium oxysporum f. sp. melonis 26406 OX=1089452 GN=FOMG_04945 PE=4 SV=1	FOMG_04945	0.5569	0.000419136	Down	56.429	30	K08294	11	11	1.19019	1.11143	1.32735	1.15119	1.06915	1.12968	0.652816	0.681348	0.686844
map04011 MAPK signaling pathway - yeast	0.062397	1.93	X0MN65	CMGC/CDK/CDC2 protein kinase OS=Fusarium oxysporum f. sp. vasinfectum 25433 OX=1089449 GN=FOTG_01645 PE=3 SV=1	FOTG_01645	0.6231	6.89298e-05	Down	36.857	31.4	K04563	8	5	1.2208	1.33656	1.3072	0.838666	0.918936	0.969788	0.795799	0.808647	0.803604
map04011 MAPK signaling pathway - yeast	0.062397	1.93	A0A420MXJ1	MAP kinase kinase kinase OS=Fusarium oxysporum OX=5507 GN=BFJ69_g9839 PE=3 SV=1	BFJ69_g9839	0.6101	0.0396594	Down	152.23	9	K11230	7	7	1.41129	1.25544	1.23513	0.98229	0.898861	0.836418	0.773121	1.031	0.57645
map04011 MAPK signaling pathway - yeast	0.062397	1.93	X0NUF7	Non-specific serine/threonine protein kinase OS=Fusarium oxysporum f. sp. vasinfectum 25433 OX=1089449 GN=FOTG_00638 PE=3 SV=1	FOTG_00638	0.4075	0.000392742	Down	94.731	19.9	K19833	11	11	1.42006	1.43405	1.5432	0.959676	0.91536	0.935857	0.515608	0.675126	0.601053
map04011 MAPK signaling pathway - yeast	0.062397	1.93	N4UBG6	Protein kinase byr2 OS=Fusarium oxysporum f. sp. cubense (strain race 1) OX=1229664 GN=FOC1_g10008659 PE=4 SV=1	FOC1_g10008659	0.6557	0.00191252	Down	94.808	10	K11228	6	6	1.21774	1.19664	1.20927	1.02205	0.984984	0.993273	0.711854	0.792889	0.871292
map04011 MAPK signaling pathway - yeast	0.062397	1.93	W9J3P5	Mitogen-activated protein kinase OS=Fusarium oxysporum NRRL 32931 OX=660029 GN=FOYG_01207 PE=3 SV=1	FOYG_01207	0.5361	0.00381046	Down	41.193	52.1	K04371	14	14	1.47336	1.15332	1.3038	1.09216	0.929932	0.940255	0.632938	0.664005	0.810234
map04111 Cell cycle - yeast	0.104658	1.8	A0A2H3H448	SCD domain-containing protein OS=Fusarium oxysporum f. sp. radicis-cucumerinum OX=327505 GN=AU210_006115 PE=4 SV=1	AU210_006115	0.4862	0.0209868	Down	121.64	18.9	K06671	16	16	1.64961	1.4434	1.37227	0.73744	0.776876	0.849344	0.471121	0.85078	0.849164
map04111 Cell cycle - yeast	0.104658	1.8	X0MR64	Condensin complex subunit 2 OS=Fusarium oxysporum f. sp. vasinfectum 25433 OX=1089449 GN=FOTG_00436 PE=3 SV=1	FOTG_00436	0.5667	0.000266274	Down	91.904	15	K06676	8	8	1.41181	1.38332	1.31514	0.934212	0.672815	0.953403	0.778723	0.719088	0.831481
map04111 Cell cycle - yeast	0.104658	1.8	X0MN65	CMGC/CDK/CDC2 protein kinase OS=Fusarium oxysporum f. sp. vasinfectum 25433 OX=1089449 GN=FOTG_01645 PE=3 SV=1	FOTG_01645	0.6231	6.89298e-05	Down	36.857	31.4	K04563	8	5	1.2208	1.33656	1.3072	0.838666	0.918936	0.969788	0.795799	0.808647	0.803604
map04111 Cell cycle - yeast	0.104658	1.8	A0A559L1E1	DNA replication licensing factor MCM2 OS=Fusarium oxysporum f. sp. cubense OX=61366 GN=mcm2 PE=3 SV=1	mcm2	0.6374	0.00424622	Down	95.81	28.1	K02540	19	18	1.38756	1.35926	1.14642	0.849548	0.783023	0.992459	0.757153	0.834104	0.890469
map04111 Cell cycle - yeast	0.104658	1.8	X0AUR2	Uncharacterized protein OS=Fusarium oxysporum f. sp. melonis 26406 OX=1089452 GN=FOMG_01115 PE=4 SV=1	FOMG_01115	1.5874	0.00138454	Up	46.898	21.6	K06662	9	9	0.861951	0.744774	0.736272	1.06083	0.935352	0.941463	1.20524	1.20026	1.31385
map04111 Cell cycle - yeast	0.104658	1.8	W9J3P5	Mitogen-activated protein kinase OS=Fusarium oxysporum NRRL 32931 OX=660029 GN=FOYG_01207 PE=3 SV=1	FOYG_01207	0.5361	0.00381046	Down	41.193	52.1	K04371	14	14	1.47336	1.15332	1.3038	1.09216	0.929932	0.940255	0.632938	0.664005	0.810234
map04111 Cell cycle - yeast	0.104658	1.8	W9PL91	Condensin complex subunit 3 OS=Fusarium oxysporum f. sp. pisi HDV247 OX=1080344 GN=FOVG_06791 PE=3 SV=1	FOVG_06791	0.6296	0.00687104	Down	113.89	17.1	K06678	11	11	1.38563	1.36762	1.15239	0.934066	0.799066	0.902117	0.727582	0.809876	0.921643
map04113 Meiosis - yeast	0.0189379	2.3	F9FZR3	MFS domain-containing protein OS=Fusarium oxysporum (strain Fo5176) OX=660025 GN=FOXB_11895 PE=3 SV=1	FOXB_11895	10.7588	1.85464e-05	Up	60.313	11.5	K08139	4	4	0.164057	0.205103	0.158602	0.950726	1.18702	0.65643	2.08754	1.88984	1.70067
map04113 Meiosis - yeast	0.0189379	2.3	A0A2H3H448	SCD domain-containing protein OS=Fusarium oxysporum f. sp. radicis-cucumerinum OX=327505 GN=AU210_006115 PE=4 SV=1	AU210_006115	0.4862	0.0209868	Down	121.64	18.9	K06671	16	16	1.64961	1.4434	1.37227	0.73744	0.776876	0.849344	0.471121	0.85078	0.849164
map04113 Meiosis - yeast	0.0189379	2.3	X0MN65	CMGC/CDK/CDC2 protein kinase OS=Fusarium oxysporum f. sp. vasinfectum 25433 OX=1089449 GN=FOTG_01645 PE=3 SV=1	FOTG_01645	0.6231	6.89298e-05	Down	36.857	31.4	K04563	8	5	1.2208	1.33656	1.3072	0.838666	0.918936	0.969788	0.795799	0.808647	0.803604
map04113 Meiosis - yeast	0.0189379	2.3	N4U8Y9	Hexose transporter 2 OS=Fusarium oxysporum f. sp. cubense (strain race 1) OX=1229664 GN=FOC1_g10007848 PE=3 SV=1	FOC1_g10007848	0.3592	0.0181738	Down	57.882	8	K08139	4	4	1.16208	1.29774	1.42054	1.11349	1.53187	1.08045	0.532561	0.250969	0.610304
map04113 Meiosis - yeast	0.0189379	2.3	A0A559L1E1	DNA replication licensing factor MCM2 OS=Fusarium oxysporum f. sp. cubense OX=61366 GN=mcm2 PE=3 SV=1	mcm2	0.6374	0.00424622	Down	95.81	28.1	K02540	19	18	1.38756	1.35926	1.14642	0.849548	0.783023	0.992459	0.757153	0.834104	0.890469
map04113 Meiosis - yeast	0.0189379	2.3	A0A420MHU6	cAMP-dependent protein kinase type 2 OS=Fusarium oxysporum OX=5507 GN=BFJ69_g14383 PE=4 SV=1	BFJ69_g14383	0.6642	6.25129e-05	Down	64.229	32.2	K04345	14	14	1.18525	1.25601	1.22317	0.986767	0.986835	0.928099	0.821189	0.827384	0.785304
map04113 Meiosis - yeast	0.0189379	2.3	F9F7K8	HTH APSES-type domain-containing protein OS=Fusarium oxysporum (strain Fo5176) OX=660025 GN=FOXB_02383 PE=3 SV=1	FOXB_02383	0.2509	0.00169065	Down	58.766	6.3	K12763	2	2	1.49918	1.53618	1.67512	0.6973	0.811905	0.992521	0.330291		0.457502
map04113 Meiosis - yeast	0.0189379	2.3	X0AUR2	Uncharacterized protein OS=Fusarium oxysporum f. sp. melonis 26406 OX=1089452 GN=FOMG_01115 PE=4 SV=1	FOMG_01115	1.5874	0.00138454	Up	46.898	21.6	K06662	9	9	0.861951	0.744774	0.736272	1.06083	0.935352	0.941463	1.20524	1.20026	1.31385
map04138 Autophagy - yeast	0.235853	1.55	A0A0D2XMF6	Uncharacterized protein OS=Fusarium oxysporum f. sp. lycopersici (strain 4287 / CBS 123668 / FGSC 9935 / NRRL 34936) OX=426428 PE=4 SV=1	--	1.6112	0.0187517	Up	85.834	8.4	K08337	4	4	0.704963	0.693672	0.90106	0.908717	1.07289	1.01332	1.03945	1.2403	1.42563
map04138 Autophagy - yeast	0.235853	1.55	X0IAQ1	CAMKK protein kinase OS=Fusarium oxysporum f. sp. conglutinans race 2 54008 OX=1089457 GN=FOPG_05679 PE=4 SV=1	FOPG_05679	0.5707	0.021344	Down	138.54	9.8	K21157	8	8	1.4526	1.04726	1.06239	1.01679	1.18303	1.2048	0.624111	0.579397	0.829626
map04138 Autophagy - yeast	0.235853	1.55	X0AZI6	Cerevisin OS=Fusarium oxysporum f. sp. melonis 26406 OX=1089452 GN=FOMG_02109 PE=3 SV=1	FOMG_02109	0.6598	0.000829232	Down	57.075	52.6	K01336	18	18	1.20445	1.29367	1.15951	1.04123	1.00926	0.878687	0.857753	0.771729	0.783714
map04138 Autophagy - yeast	0.235853	1.55	A0A5C6THF5	Uncharacterized protein OS=Fusarium oxysporum f. sp. cubense OX=61366 GN=FocTR4_00005741 PE=4 SV=1	FocTR4_00005741	2.0776	0.0449308	Up	39.601	21.3	K08502	5	5	0.885918	0.574528	0.712614	0.8286	0.838418	0.645273	1.94206	0.961229	1.61136
map04138 Autophagy - yeast	0.235853	1.55	A0A420MHU6	cAMP-dependent protein kinase type 2 OS=Fusarium oxysporum OX=5507 GN=BFJ69_g14383 PE=4 SV=1	BFJ69_g14383	0.6642	6.25129e-05	Down	64.229	32.2	K04345	14	14	1.18525	1.25601	1.22317	0.986767	0.986835	0.928099	0.821189	0.827384	0.785304
map04138 Autophagy - yeast	0.235853	1.55	A0A420MTX9	tRNA uridine 5-carboxymethylaminomethyl modification enzyme MnmG OS=Fusarium oxysporum OX=5507 GN=BFJ69_g10949 PE=3 SV=1	BFJ69_g10949	0.6577	0.00323941	Down	138.17	26.4	K12479	20	20	1.26412	1.23907	1.28279	0.898601	0.913084	0.912248	0.942431	0.761217	0.786441
map04138 Autophagy - yeast	0.235853	1.55	X0I7P8	Aa_trans domain-containing protein OS=Fusarium oxysporum f. sp. conglutinans race 2 54008 OX=1089457 GN=FOPG_06109 PE=3 SV=1	FOPG_06109	2.2996	0.00146083	Up	83.192	9.3	K14209	4	4	0.621054	0.665627	0.522325	0.966677	0.958627	1.10567	1.58603	1.20838	1.36561
map04138 Autophagy - yeast	0.235853	1.55	W9I7I1	Autophagy-like protein 3 OS=Fusarium oxysporum NRRL 32931 OX=660029 GN=FOYG_10166 PE=4 SV=1	FOYG_10166	1.539	0.00181518	Up	38.981	59.1	K08343	12	1	0.829879	0.887905	0.760119	0.971749	0.907967	0.829	1.34237	1.18164	1.28938
