# Supplementary material for: Integrated physiological, metabolomic, and proteome analysis of Alpinia officinarum Hance essential oil inhibits the growth of Fusarium oxysporum of Panax notoginseng
Source: Front Microbiol. 2022 Nov 16;13:1031474. doi: 10.3389/fmicb.2022.1031474 (PMC9724623; doi:10.3389/fmicb.2022.1031474)
Supplement: Supplementary file 7 [file Table_7.XLSX]

## Sheet: Sheet1
FOXG_08495	F	CCAGCCAAGGGTCCATTTCT
	R	CAGCAACAAAGGGCAATGCT
FOXG_00394	F	CGATGACACCGAGCACGATA
	R	GCAATCATCATGTGGGCGAC
FOXG_10757	F	GAATACGAATTTGGCGGCCC
	R	AGTTAGGACGGTGCTTGTGG
FOXG_08223	F	ATGGATGCGCTAAACGCGA
	R	GGAAGTTCGGCGGTGAAATG
FOXG_08765	F	CAGACCACTCCGAGCTCATC
	R	ACATTGTCGAAGGCCGAGTT
FOXG_15629	F	TGGTGTCTTCGGTGTGTACG
	R	CATCACCCTGCTCGATACCC
FOXG_04166	F	CAGAGCTCCCAAACAGTTGC
	R	TCCGTCGAGGAATACCCAGT
FOXG_03067	F	TCCAATGCAGTTATAGCACCT
	R	GACCGTGGTGTAAGCAAGGA
FOXG_01840	F	AGATTGGGTCTCCTGAGCCT
	R	TCTTTCGTTCAAAGAAGCGAACC
FOXG_12313	F	TGAGTTGGTGCGGAGACAAA
	R	GGAATAGAGTTCGTCGCGGT
FOXG_02046	F	GAGCTACGCTGAAAATGGCG
	R	CGCGAGCTCTTCGTTAAAGC
FOXG_04072	F	GGACAGGTCAAGGTCAAGGG
	R	TGGCGTGTTTGTCCTTTTCA
FOXG_01687	F	ACAACACAGGCTCCAGTACG
	R	GTCACCGTTCTCCATGTCGT
FOXG_01661	F	TGGGCTCTACTCCCATCTGT
	R	AGCAAGCCATGTATGCAGGT
FOXG_11281	F	TGGAGCCGAACTGGATTCAC
	R	GCAAGAATGAGCAGCGATGG
FOXG_09337	F	AACAAGACAGGCAAACCACAAC
	R	ACAAGCATGTTTGCGCTACG
FOXG_02078	F	TGCCTTCCTTCGTTGAGTCC
	R	GGGCATCGAAAATGGCATCC
FOXG_02077	F	GGTCTTGCCACCTTCCATCA
	R	TCGACAGCAAAGTCCTTCCC
FOXG_00814	F	CTATCGCGTCCAAGTTCCGA
	R	CCGCGCTGGACATAAATTCG
FOXG_05921	F	TGCTGTTCGCTTGTAGCTGT
	R	AAAGAGCCGAGGAAAGAGCC
FOXG_16735	F	GCCAATCGGCTCGTTTCTTG
	R	GCTCAACAGCAGCCCTGATA
FOXG_08599	F	CCGTTACCGTCAAGTCACGA
	R	CGAAAGCAGGCTTCAGGGTA
FOXG_12791(actin)	F	CGGCAGTTGTTTCCTCCTCT
	R	AGCTTGGAGAAACCCGTGC
